# Supplementary material for: Structure-guided design of a selective inhibitor of the methyltransferase KMT9 with cellular activity
Source: Nat Commun. 2024 Jan 2;15:43. doi: 10.1038/s41467-023-44243-6 (PMC10762027; doi:10.1038/s41467-023-44243-6)
Supplement: Supplementary file 6 — Source Data [file 41467_2023_44243_MOESM6_ESM.xlsx]

## Sheet: Fig 1
Fig 1b
Compound 1				SAM
Dose	Response	Err-Values		Dose	Response	Err-Values
6.1035e-11	-0.125081	0.0648477		3.05176e-09	-0.082625	0.116737
1.2207e-10	-0.0390095	0.00754521		6.10352e-09	0.010137	0.00744396
2.44141e-10	0.0314639	0.0803025		1.2207e-08	-0.0740933	0.0756746
4.88281e-10	-0.0191993	0.0825736		2.44141e-08	-0.0440437	0.0633463
9.76562e-10	0.167177	0.116808		4.88281e-08	0.00724947	0.100473
1.95312e-09	0.121039	0.0308855		9.76563e-08	0.0918198	0.148354
3.90625e-09	0.201142	0.0207559		1.95313e-07	0.109715	0.0413722
7.8125e-09	0.400937	0.075999		3.90625e-07	0.152621	0.0697131
1.5625e-08	0.57041	0.0768271		7.8125e-07	0.324934	0.0144783
3.125e-08	0.849158	0.0443919		1.5625e-06	0.4262	0.0487241
6.25e-08	1.03117	0.0754348		3.125e-06	0.478579	0.0276714
1.25e-07	0.975345	0.00547066		6.25e-06	0.595229	0.119349
2.5e-07	1.02633	0.0352612		1.25e-05	0.706806	0.0771061
5e-07	1.04305	0.09092		2.5e-05	0.790003	0.0935929
1e-06	0.977574	0.102207		5e-05	1.04068	0.0965765
				0.0001	1.07384	0.125994
Fig 1c
	DMSO control					Compound 1 (500 µM)
Temperature [°C]	RFU 1	RFU2	RFU3	RFU4		RFU 1	RFU2	RFU3	RFU4
20	2882.24	2971.34	2875.95	3198.03		3311.4	2728.39	3650.64	2749.48
21	2884.26	2970.93	2878.37	3190.33		3309.31	2724.69	3642.75	2744.58
22	2886.27	2970.52	2880.78	3182.62		3307.21	2720.99	3634.86	2739.69
23	2888.29	2970.11	2883.2	3174.92		3305.12	2717.3	3626.97	2734.79
24	2890.31	2969.71	2885.61	3167.22		3303.03	2713.6	3619.08	2729.89
25	2892.33	2969.3	2888.03	3159.52		3300.93	2709.9	3611.19	2724.99
26	2894.34	2968.89	2890.44	3151.82		3298.84	2706.2	3603.3	2720.1
27	2897.13	2969.07	2894.21	3144.46		3297.28	2702.77	3595.44	2715.25
28	2900.83	2970.33	2899.89	3137.6		3296.06	2699.31	3587.87	2710.2
29	2906.14	2973.31	2907.26	3131.33		3295.23	2695.96	3580.21	2705.33
30	2914.24	2978.64	2917.39	3126.64		3294.52	2692.76	3572.34	2700.79
31	2926.08	2987.32	2931.3	3124.01		3294.69	2689.67	3564.2	2697.15
32	2943.1	3000.88	2949.97	3124.3		3295.3	2686.57	3556.32	2693.82
33	2966.78	3020.57	2974.94	3128.86		3296.8	2683.89	3548.46	2691.25
34	2998.72	3048.03	3008.36	3138.97		3298.69	2681.64	3541.02	2689.6
35	3040.54	3084.56	3052.36	3155.74		3300.89	2680.1	3534.27	2688.68
36	3094.11	3132.12	3108.23	3180.23		3302.99	2679.14	3528.48	2688.4
37	3160.9	3192.22	3177.43	3213.84		3304.93	2679.02	3523.16	2689.05
38	3242.01	3266.07	3260.74	3257.27		3306.25	2679.68	3518.28	2690.45
39	3338.16	3355.15	3358.74	3311.29		3307.28	2681.45	3513.47	2692.6
40	3448.92	3459.28	3469.82	3375.59		3308.02	2683.87	3508.15	2695.54
41	3572.44	3577.39	3593.26	3450.07		3308.39	2687.67	3502.24	2699.53
42	3706.17	3706.88	3725.89	3532.64		3308.53	2692.88	3495.78	2704.82
43	3846.27	3844.41	3863.83	3621.17		3308.79	2699.68	3488.81	2711.62
44	3987.13	3984.84	4001.84	3712.57		3309.5	2707.45	3481.48	2719.99
45	4124.02	4123.67	4135.93	3804.21		3310.92	2717.08	3474.51	2729.99
46	4252.52	4256.4	4261.06	3892.6		3313.64	2727.53	3468.08	2741.24
47	4369.08	4379.86	4374.97	3976.3		3318.71	2738.85	3462.93	2753.06
48	4471.94	4491.73	4475.95	4054.11		3326.48	2750.36	3459.34	2764.62
49	4561.09	4590.71	4563.43	4124.84		3337.62	2762.3	3457.38	2775.26
50	4636.19	4676.71	4637.51	4187.9		3352.58	2774.2	3456.96	2784.77
51	4698.44	4749.7	4699.06	4243.3		3371.65	2787.22	3457.75	2793.41
52	4748.13	4809.68	4747.83	4290.24		3393.58	2802.36	3459.18	2802.45
53	4785.11	4856.17	4783.95	4327.5		3418.19	2822.14	3461.68	2814.14
54	4808.89	4889.24	4807.67	4355.06		3445.7	2850.43	3467.17	2831.22
55	4819	4907.25	4817.93	4371.73		3478.33	2892.31	3478.62	2857.49
56	4814.55	4909.75	4814.24	4377.57		3520.33	2955.64	3501.56	2898.22
57	4795.88	4896.53	4796.44	4372.16		3578.99	3049.19	3543.72	2959.26
58	4763.23	4868.4	4765.5	4356.69		3662.13	3182.01	3612.74	3045.73
59	4717.82	4825.7	4721.81	4331.57		3775.93	3360.9	3714.58	3162
60	4661.91	4771.39	4667.95	4299.39		3921.4	3587.1	3850.94	3308.11
61	4597.09	4707.55	4605.57	4260.51		4090.84	3849.49	4014.78	3477.24
62	4525.4	4636.05	4537.24	4217.44		4269.02	4126.91	4190.25	3655.79
63	4448.93	4558.81	4463.28	4170.69		4435.05	4390.97	4356.24	3826.57
64	4369.19	4477.85	4385.89	4121.57		4567.78	4611.7	4491.12	3970.57
65	4287.35	4394.31	4305.61	4069.36		4651.33	4765.53	4577.57	4073.65
66	4205.14	4309.34	4223.76	4014.41		4680.9	4843.65	4608.83	4129.16
67	4122.44	4224.2	4140.45	3955.76		4661.71	4852.21	4589.57	4140.16
68	4040.48	4139.71	4057.78	3893.82		4606.04	4807.74	4532.98	4115.81
69	3959.59	4056.74	3975.65	3828.19		4528.44	4729.59	4453.09	4068.47
70	3879.91	3975.36	3894.57	3760.1		4442.12	4635.38	4363.61	4008.61
71	3801.16	3895.63	3814.9	3690.9		4355.45	4536.66	4273.76	3944.48
72	3724.5	3817.53	3737.15	3622.02		4272.1	4438.4	4187.81	3880.31
73	3649.44	3741.17	3660.91	3554.28		4193.2	4340.86	4105.06	3817.6
74	3576.38	3666.28	3587.19	3489.17		4118.31	4243.77	4025.49	3756.99
75	3505.65	3593.22	3516.2	3426.96		4045.61	4146.86	3946.69	3698.99
76	3437.67	3522.33	3448.16	3368.07		3973.26	4050.34	3867.34	3644.04
77	3372.16	3453.95	3383.37	3312.35		3898.98	3955.28	3785.64	3592.2
78	3309.45	3387.99	3321.86	3259.82		3820.73	3862.8	3702.46	3543.51
79	3249.91	3325.13	3263.28	3210.16		3737.83	3774.23	3618.29	3496.58
80	3193.24	3265.51	3207.62	3163.48		3651.43	3690.28	3535.51	3450.38
81	3139.59	3209.2	3154.68	3119.58		3563.86	3610.92	3455.68	3403.61
82	3089.42	3156.38	3104.29	3078.47		3478.11	3535.16	3381.41	3355.36
83	3042.54	3107.3	3056.89	3040.35		3397.49	3463.13	3313.17	3305.15
84	2998.9	3061.49	3012.23	3004.99		3323.92	3394.3	3250.61	3253.73
85	2958.67	3018.91	2970.53	2972.31		3257.74	3328.02	3193.13	3202.53
86	2921.87	2979.61	2931.93	2941.84		3199.35	3264.92	3140.44	3152.61
87	2888	2943.49	2896.51	2913.95		3147.98	3205.7	3091.43	3104.89
88	2857.22	2910.33	2863.81	2888.22		3102.32	3149.91	3045.19	3059.89
89	2829.19	2880.49	2834.19	2864.82		3060.81	3097.59	3001.86	3018.45
90	2803.61	2853.42	2807.4	2843.46		3022.93	3049.21	2961.31	2979.91
91	2780.3	2829.08	2783.11	2824.29		2986.51	3004.35	2923.47	2944.01
92	2759.11	2806.83	2760.81	2806.46		2951.09	2962.77	2887.92	2910.54
93	2740.19	2786.78	2740.36	2789.97		2916.82	2925	2856.2	2879.47
94	2721.8	2767.31	2720.61	2774.01		2882.29	2888.38	2825.29	2848.91
95	2706.74	2750.17	2702.14	2758.97		2850.39	2856.91	2800.16	2820.83
	RFU =relative fluorescence units
Fig 1e
	DMSO control					SAM (500 µM)
Temperature [°C]	RFU 1	RFU2	RFU3	RFU4		RFU 1	RFU2	RFU3	RFU4
20	2882.24	2971.34	2875.95	3198.03		2708.61	2647.83	2645.03	2614.69
21	2884.26	2970.93	2878.37	3190.33		2702.9	2643.43	2640.54	2610.73
22	2886.27	2970.52	2880.78	3182.62		2697.19	2639.04	2636.04	2606.78
23	2888.29	2970.11	2883.2	3174.92		2691.49	2634.65	2631.54	2602.83
24	2890.31	2969.71	2885.61	3167.22		2685.78	2630.25	2627.04	2598.87
25	2892.33	2969.3	2888.03	3159.52		2680.07	2625.86	2622.54	2594.92
26	2894.34	2968.89	2890.44	3151.82		2674.36	2621.47	2618.04	2590.97
27	2897.13	2969.07	2894.21	3144.46		2669.06	2617.42	2613.64	2586.97
28	2900.83	2970.33	2899.89	3137.6		2664.12	2613.5	2609.21	2583.38
29	2906.14	2973.31	2907.26	3131.33		2659.71	2610.16	2605.25	2579.95
30	2914.24	2978.64	2917.39	3126.64		2655.78	2607.23	2601.64	2576.65
31	2926.08	2987.32	2931.3	3124.01		2652.86	2604.88	2598.97	2573.84
32	2943.1	3000.88	2949.97	3124.3		2650.62	2603.04	2596.8	2571.53
33	2966.78	3020.57	2974.94	3128.86		2649.36	2602.31	2595.86	2569.44
34	2998.72	3048.03	3008.36	3138.97		2649.07	2602.59	2595.6	2568.31
35	3040.54	3084.56	3052.36	3155.74		2650.21	2604.41	2596.51	2568.32
36	3094.11	3132.12	3108.23	3180.23		2653.04	2608.11	2598.76	2569.35
37	3160.9	3192.22	3177.43	3213.84		2658.02	2613.74	2603.29	2571.65
38	3242.01	3266.07	3260.74	3257.27		2665.74	2621.87	2610.17	2576.28
39	3338.16	3355.15	3358.74	3311.29		2677.87	2633.59	2620.95	2583.18
40	3448.92	3459.28	3469.82	3375.59		2695.63	2649.9	2636.41	2593.17
41	3572.44	3577.39	3593.26	3450.07		2721.34	2673.1	2658.65	2608.04
42	3706.17	3706.88	3725.89	3532.64		2758.27	2706.91	2690.14	2629.89
43	3846.27	3844.41	3863.83	3621.17		2811.29	2755.16	2735.28	2661.62
44	3987.13	3984.84	4001.84	3712.57		2886.52	2824.07	2799.27	2708.31
45	4124.02	4123.67	4135.93	3804.21		2991.96	2921.13	2889.66	2776.42
46	4252.52	4256.4	4261.06	3892.6		3136.46	3053.98	3013.23	2872.62
47	4369.08	4379.86	4374.97	3976.3		3329.26	3230.49	3178.63	3004.93
48	4471.94	4491.73	4475.95	4054.11		3577.26	3456.97	3391.48	3179.56
49	4561.09	4590.71	4563.43	4124.84		3880.36	3732.39	3651.86	3397.8
50	4636.19	4676.71	4637.51	4187.9		4231.71	4049.7	3953.41	3655.36
51	4698.44	4749.7	4699.06	4243.3		4613.93	4393.34	4282.38	3940.39
52	4748.13	4809.68	4747.83	4290.24		5000.58	4739.03	4614.66	4232.27
53	4785.11	4856.17	4783.95	4327.5		5359.63	5058.62	4922.85	4506.51
54	4808.89	4889.24	4807.67	4355.06		5663.54	5328.57	5182.97	4741.85
55	4819	4907.25	4817.93	4371.73		5889.71	5530.12	5375.25	4920.32
56	4814.55	4909.75	4814.24	4377.57		6029.96	5656.22	5491.88	5034.55
57	4795.88	4896.53	4796.44	4372.16		6088.36	5712.07	5538.01	5088.6
58	4763.23	4868.4	4765.5	4356.69		6079.24	5710.55	5525.66	5093
59	4717.82	4825.7	4721.81	4331.57		6019.48	5665.84	5470.22	5059.6
60	4661.91	4771.39	4667.95	4299.39		5928.12	5593.77	5388.7	5002.26
61	4597.09	4707.55	4605.57	4260.51		5817.8	5505.45	5292.28	4930.61
62	4525.4	4636.05	4537.24	4217.44		5697.13	5406.98	5187.38	4849.7
63	4448.93	4558.81	4463.28	4170.69		5570.59	5301.87	5078.32	4763.02
64	4369.19	4477.85	4385.89	4121.57		5441.21	5192.99	4967.08	4672.85
65	4287.35	4394.31	4305.61	4069.36		5309.7	5081.17	4853.88	4580.18
66	4205.14	4309.34	4223.76	4014.41		5177.64	4968.02	4740.24	4486.14
67	4122.44	4224.2	4140.45	3955.76		5046.23	4854.73	4627.07	4391.93
68	4040.48	4139.71	4057.78	3893.82		4916.8	4742.59	4515.48	4298.59
69	3959.59	4056.74	3975.65	3828.19		4789.59	4631.88	4405.77	4206.71
70	3879.91	3975.36	3894.57	3760.1		4665.34	4523.37	4299.05	4116.87
71	3801.16	3895.63	3814.9	3690.9		4544.33	4416.84	4195.27	4029.14
72	3724.5	3817.53	3737.15	3622.02		4426.56	4312.88	4095.07	3944.09
73	3649.44	3741.17	3660.91	3554.28		4312.45	4211.04	3998.45	3861.34
74	3576.38	3666.28	3587.19	3489.17		4202.4	4111.87	3905.99	3780.94
75	3505.65	3593.22	3516.2	3426.96		4096.38	4015.07	3816.75	3702.61
76	3437.67	3522.33	3448.16	3368.07		3995.97	3921.02	3731.14	3626.73
77	3372.16	3453.95	3383.37	3312.35		3901.06	3829.58	3648.78	3552.95
78	3309.45	3387.99	3321.86	3259.82		3810.74	3741.17	3569.41	3481.38
79	3249.91	3325.13	3263.28	3210.16		3724.94	3655.73	3492.39	3412.42
80	3193.24	3265.51	3207.62	3163.48		3643.7	3573.64	3419.09	3346.13
81	3139.59	3209.2	3154.68	3119.58		3564.26	3494.75	3348.93	3282.51
82	3089.42	3156.38	3104.29	3078.47		3487.5	3419.6	3282.45	3221.82
83	3042.54	3107.3	3056.89	3040.35		3414.23	3348.32	3219.89	3164.43
84	2998.9	3061.49	3012.23	3004.99		3344.47	3280.93	3161.74	3110.18
85	2958.67	3018.91	2970.53	2972.31		3278.28	3217.45	3107.01	3059.25
86	2921.87	2979.61	2931.93	2941.84		3217.03	3158.31	3056.09	3011.69
87	2888	2943.49	2896.51	2913.95		3160.36	3103.31	3008.25	2967.43
88	2857.22	2910.33	2863.81	2888.22		3108.04	3052.35	2963.81	2926.47
89	2829.19	2880.49	2834.19	2864.82		3059.7	3005.16	2923.53	2888.67
90	2803.61	2853.42	2807.4	2843.46		3015.3	2961.89	2887.29	2853.74
91	2780.3	2829.08	2783.11	2824.29		2974.26	2921.97	2854.62	2821.57
92	2759.11	2806.83	2760.81	2806.46		2935.52	2884.73	2826.61	2791.58
93	2740.19	2786.78	2740.36	2789.97		2899.24	2850.55	2800.28	2763.72
94	2721.8	2767.31	2720.61	2774.01		2863.75	2817.38	2775.25	2736.55
95	2706.74	2750.17	2702.14	2758.97		2830.95	2787.88	2749.46	2711.88

## Sheet: Fig 2
Fig 2a
			Compound 2a - MST									compound 2f - MST										compound 2g - MST										compound 2h - MST
			Ligand Concentration [M]	Fnorm [‰]	Error Value							Ligand Concentration [M]	Fnorm [‰]	Error Value								Ligand Concentration [M]	Fnorm [‰]	Error Value								Ligand Concentration [M]	Fnorm [‰]	Error Value
			0.0002	849.242	0							0.0001	886.5	0								0.0001	861.859	0								0.0001	871.452	0
			0.0001	849.416	0							5e-05	886.723	0								5e-05	864.637	0								5e-05	869.153	0
			5e-05	850.946	0							2.5e-05	885.732	0								2.5e-05	865.242	0								2.5e-05	869.51	0
			2.5e-05	854.787	0							6.25e-06	887.901	0								1.25e-05	866.453	0								1.25e-05	872.745	0
			1.25e-05	857.348	0							1.5625e-06	889.302	0								6.25e-06	866.362	0								6.25e-06	871.049	0
			6.25e-06	860.678	0							7.8125e-07	890.363	0								3.125e-06	870.298	0								3.125e-06	872.415	0
			3.125e-06	866.053	0							3.90625e-07	890.399	0								1.5625e-06	870.732	0								1.5625e-06	877.819	0
			1.5625e-06	865.241	0							1.95313e-07	890.961	0								7.8125e-07	873.687	0								7.8125e-07	879.166	0
			7.8125e-07	867.935	0							9.76563e-08	890.232	0								3.90625e-07	877.153	0								3.90625e-07	880.781	0
			3.90625e-07	867.23	0							2.44141e-08	890.738	0								1.95313e-07	875.436	0								1.95313e-07	882.018	0
			1.95313e-07	868.808	0							1.2207e-08	890.206	0								9.76563e-08	879.336	0								9.76563e-08	882.243	0
			9.76563e-08	868.239	0							6.10352e-09	890.982	0								4.88281e-08	879.204	0								4.88281e-08	881.186	0
			4.88281e-08	870	0							3.05176e-09	890.202	0								2.44141e-08	880.19	0								2.44141e-08	880.043	0
			2.44141e-08	869.025	0																	1.2207e-08	876.967	0								1.2207e-08	880.503	0
			1.2207e-08	869.911	0																	6.10352e-09	880.635	0								6.10352e-09	883.063	0
			6.10352e-09	869.043	0																	3.05176e-09	881.493	0								3.05176e-09	882.961	0
Compound 2a - Tm										Compound 2f - Tm										Compound 2g - Tm										Compound 2h - Tm
	DMSO control	DMSO control	DMSO control	DMSO control	10 µM Cpd 2a	10 µM Cpd 2a	10 µM Cpd 2a	10 µM Cpd 2a			DMSO control	DMSO control	DMSO control	DMSO control	10 µM Cpd 2f	10 µM Cpd 2f	10 µM Cpd 2f	10 µM Cpd 2f			DMSO control	DMSO control	DMSO control	DMSO control	10 µM Cpd 2g	10 µM Cpd 2g	10 µM Cpd 2g	10 µM Cpd 2g			DMSO control	DMSO control	DMSO control	DMSO control	10 µM Cpd 2h	10 µM Cpd 2h	10 µM Cpd 2h	10 µM Cpd 2h
20	2882.24	2971.34	2875.95	3198.03	2799.13	3381.05	3745.11	3009.42		20	2882.24	2971.34	2875.95	3198.03	2788.73	2826.59	2784.67	2826.36		20	2882.24	2971.34	2875.95	3198.03	2765.54	2803.84	3379.46	2822.84		20	2882.24	2971.34	2875.95	3198.03	2789.03	2778.84	2745.49	3388.04
21	2884.26	2970.93	2878.37	3190.33	2800.76	3365.79	3727.4	3002.46		21	2884.26	2970.93	2878.37	3190.33	2789.58	2828.88	2786.25	2826.08		21	2884.26	2970.93	2878.37	3190.33	2761.83	2800.03	3377.28	2816.08		21	2884.26	2970.93	2878.37	3190.33	2786.86	2773.95	2741.92	3372.57
22	2886.27	2970.52	2880.78	3182.62	2802.38	3350.54	3709.69	2995.51		22	2886.27	2970.52	2880.78	3182.62	2790.44	2831.17	2787.83	2825.8		22	2886.27	2970.52	2880.78	3182.62	2758.12	2796.22	3375.1	2809.31		22	2886.27	2970.52	2880.78	3182.62	2784.69	2769.07	2738.36	3357.11
23	2888.29	2970.11	2883.2	3174.92	2804.01	3335.29	3691.98	2988.55		23	2888.29	2970.11	2883.2	3174.92	2791.29	2833.45	2789.42	2825.52		23	2888.29	2970.11	2883.2	3174.92	2754.42	2792.4	3372.91	2802.55		23	2888.29	2970.11	2883.2	3174.92	2782.51	2764.18	2734.79	3341.64
24	2890.31	2969.71	2885.61	3167.22	2805.64	3320.03	3674.27	2981.59		24	2890.31	2969.71	2885.61	3167.22	2792.14	2835.74	2791	2825.24		24	2890.31	2969.71	2885.61	3167.22	2750.71	2788.59	3370.74	2795.78		24	2890.31	2969.71	2885.61	3167.22	2780.34	2759.29	2731.23	3326.18
25	2892.33	2969.3	2888.03	3159.52	2807.26	3304.78	3656.56	2974.64		25	2892.33	2969.3	2888.03	3159.52	2793	2838.03	2792.58	2824.96		25	2892.33	2969.3	2888.03	3159.52	2747	2784.77	3368.55	2789.02		25	2892.33	2969.3	2888.03	3159.52	2778.17	2754.4	2727.66	3310.71
26	2894.34	2968.89	2890.44	3151.82	2808.89	3289.53	3638.85	2967.68		26	2894.34	2968.89	2890.44	3151.82	2793.85	2840.32	2794.16	2824.68		26	2894.34	2968.89	2890.44	3151.82	2743.3	2780.96	3366.37	2782.25		26	2894.34	2968.89	2890.44	3151.82	2775.99	2749.51	2724.1	3295.24
27	2897.13	2969.07	2894.21	3144.46	2811.44	3275.44	3622.18	2962.02		27	2897.13	2969.07	2894.21	3144.46	2795.92	2843.4	2796.93	2825.38		27	2897.13	2969.07	2894.21	3144.46	2739.37	2777.58	3363.99	2775.72		27	2897.13	2969.07	2894.21	3144.46	2774.08	2745.3	2721.36	3278.86
28	2900.83	2970.33	2899.89	3137.6	2815.52	3262.56	3606.32	2957.11		28	2900.83	2970.33	2899.89	3137.6	2799.35	2847.92	2800.78	2827.39		28	2900.83	2970.33	2899.89	3137.6	2735.56	2774.55	3360.83	2769.42		28	2900.83	2970.33	2899.89	3137.6	2772.31	2741.65	2719.16	3261.46
29	2906.14	2973.31	2907.26	3131.33	2821.1	3251.04	3592.41	2953.62		29	2906.14	2973.31	2907.26	3131.33	2805.38	2854.03	2806.46	2830.99		29	2906.14	2973.31	2907.26	3131.33	2732.06	2772.21	3357.14	2763.08		29	2906.14	2973.31	2907.26	3131.33	2771.12	2738.44	2717.73	3243.61
30	2914.24	2978.64	2917.39	3126.64	2828.77	3241.18	3579.67	2951.38		30	2914.24	2978.64	2917.39	3126.64	2814.25	2862.47	2814.54	2837.32		30	2914.24	2978.64	2917.39	3126.64	2728.97	2770.68	3352.69	2757.27		30	2914.24	2978.64	2917.39	3126.64	2770.74	2735.98	2717.26	3225.34
31	2926.08	2987.32	2931.3	3124.01	2838.9	3233.28	3569.41	2951.42		31	2926.08	2987.32	2931.3	3124.01	2826.67	2874.66	2825.66	2847.02		31	2926.08	2987.32	2931.3	3124.01	2726.69	2770.37	3348.78	2752.42		31	2926.08	2987.32	2931.3	3124.01	2771.65	2734.76	2717.94	3207.16
32	2943.1	3000.88	2949.97	3124.3	2853.03	3228.17	3561.76	2954.08		32	2943.1	3000.88	2949.97	3124.3	2844.2	2891.99	2840.84	2861.65		32	2943.1	3000.88	2949.97	3124.3	2725.62	2771.8	3345.01	2749.02		32	2943.1	3000.88	2949.97	3124.3	2774.38	2734.88	2719.92	3189.59
33	2966.78	3020.57	2974.94	3128.86	2872.22	3226.94	3558.22	2960.74		33	2966.78	3020.57	2974.94	3128.86	2868.12	2915.88	2861.99	2882.38		33	2966.78	3020.57	2974.94	3128.86	2726.11	2775.45	3341.98	2747.2		33	2966.78	3020.57	2974.94	3128.86	2779.76	2737.05	2724.23	3173.48
34	2998.72	3048.03	3008.36	3138.97	2898.55	3230.97	3559.72	2972.49		34	2998.72	3048.03	3008.36	3138.97	2900.36	2948.22	2890.16	2910.93		34	2998.72	3048.03	3008.36	3138.97	2728.93	2782.09	3340.09	2747.75		34	2998.72	3048.03	3008.36	3138.97	2788.36	2741.99	2731.5	3158.56
35	3040.54	3084.56	3052.36	3155.74	2933.77	3241.86	3568.79	2991.44		35	3040.54	3084.56	3052.36	3155.74	2943.32	2991.49	2927.52	2949.25		35	3040.54	3084.56	3052.36	3155.74	2734.69	2792.58	3340.34	2751.6		35	3040.54	3084.56	3052.36	3155.74	2801.16	2750.97	2742.68	3145.82
36	3094.11	3132.12	3108.23	3180.23	2979.68	3261.38	3586.6	3018.92		36	3094.11	3132.12	3108.23	3180.23	2999.15	3047.53	2976.05	2999.71		36	3094.11	3132.12	3108.23	3180.23	2744.52	2807.65	3342.99	2759.77		36	3094.11	3132.12	3108.23	3180.23	2819.85	2765.09	2758.59	3135.96
37	3160.9	3192.22	3177.43	3213.84	3037.71	3291.35	3615.56	3056.83		37	3160.9	3192.22	3177.43	3213.84	3069.66	3118.54	3037.82	3063.9		37	3160.9	3192.22	3177.43	3213.84	2759.83	2829.29	3348.85	2773.48		37	3160.9	3192.22	3177.43	3213.84	2846.05	2785.97	2781.36	3130.44
38	3242.01	3266.07	3260.74	3257.27	3109.95	3333.1	3657.33	3106.34		38	3242.01	3266.07	3260.74	3257.27	3156.94	3206.73	3113.97	3143.98		38	3242.01	3266.07	3260.74	3257.27	2782.41	2859.44	3359.93	2794.78		38	3242.01	3266.07	3260.74	3257.27	2882.09	2815.26	2812.67	3130.57
39	3338.16	3355.15	3358.74	3311.29	3196.77	3388.38	3713.41	3169.25		39	3338.16	3355.15	3358.74	3311.29	3261.81	3313.66	3206.79	3241.71		39	3338.16	3355.15	3358.74	3311.29	2814.76	2900.6	3378.05	2826.43		39	3338.16	3355.15	3358.74	3311.29	2931.45	2855.22	2855.03	3138.8
40	3448.92	3459.28	3469.82	3375.59	3298.47	3457.43	3783.39	3245.81		40	3448.92	3459.28	3469.82	3375.59	3384.23	3439.35	3315.66	3356.8		40	3448.92	3459.28	3469.82	3375.59	2859.71	2955.73	3405.3	2871.18		40	3448.92	3459.28	3469.82	3375.59	2997.68	2907.93	2911.58	3157.21
41	3572.44	3577.39	3593.26	3450.07	3414.5	3540.61	3867.81	3336.41		41	3572.44	3577.39	3593.26	3450.07	3523.22	3582.85	3440.31	3488.49		41	3572.44	3577.39	3593.26	3450.07	2920.62	3028.66	3444.41	2932.75		41	3572.44	3577.39	3593.26	3450.07	3084.42	2976.06	2986.26	3188.86
42	3706.17	3706.88	3725.89	3532.64	3542.64	3635.96	3964.32	3439.36		42	3706.17	3706.88	3725.89	3532.64	3675.55	3741.32	3578.05	3634.39		42	3706.17	3706.88	3725.89	3532.64	3000.98	3121.6	3498.75	3014.77		42	3706.17	3706.88	3725.89	3532.64	3195.08	3061.18	3081.3	3235.85
43	3846.27	3844.41	3863.83	3621.17	3679.26	3741.33	4069.7	3552.61		43	3846.27	3844.41	3863.83	3621.17	3837	3909.79	3725.39	3790.43		43	3846.27	3844.41	3863.83	3621.17	3104.35	3237.16	3569.7	3120.47		43	3846.27	3844.41	3863.83	3621.17	3331.92	3164.84	3198.88	3300.06
44	3987.13	3984.84	4001.84	3712.57	3820.18	3852	4179.81	3671.6		44	3987.13	3984.84	4001.84	3712.57	4001.49	4081.48	3876.07	3950.73		44	3987.13	3984.84	4001.84	3712.57	3232.4	3376.31	3658.4	3251.28		44	3987.13	3984.84	4001.84	3712.57	3494.87	3286.92	3339.61	3381.89
45	4124.02	4123.67	4135.93	3804.21	3960.04	3964.66	4290.73	3792.5		45	4124.02	4123.67	4135.93	3804.21	4163.14	4249.93	4025.19	4110.51		45	4124.02	4123.67	4135.93	3804.21	3385.59	3538.55	3764.47	3406.97		45	4124.02	4123.67	4135.93	3804.21	3681.62	3425.5	3501.25	3480.25
46	4252.52	4256.4	4261.06	3892.6	4093.62	4074.13	4397.08	3910.22		46	4252.52	4256.4	4261.06	3892.6	4316.12	4408.57	4166.25	4263.7		46	4252.52	4256.4	4261.06	3892.6	3560.52	3719.37	3884.94	3583.7		46	4252.52	4256.4	4261.06	3892.6	3886.1	3575.65	3677.96	3591.5
47	4369.08	4379.86	4374.97	3976.3	4217.4	4177.56	4496.26	4021.8		47	4369.08	4379.86	4374.97	3976.3	4456.69	4552.15	4295.26	4406.2		47	4369.08	4379.86	4374.97	3976.3	3751.63	3913.25	4014.77	3774.91		47	4369.08	4379.86	4374.97	3976.3	4100.16	3732.93	3862.89	3710.98
48	4471.94	4491.73	4475.95	4054.11	4328	4272.28	4585.98	4124.49		48	4471.94	4491.73	4475.95	4054.11	4581.45	4677.55	4408.89	4534.63		48	4471.94	4491.73	4475.95	4054.11	3949.34	4111.12	4147.31	3971.35		48	4471.94	4491.73	4475.95	4054.11	4312.81	3889.94	4046.53	3831.97
49	4561.09	4590.71	4563.43	4124.84	4423.95	4357.77	4664.6	4217.42		49	4561.09	4590.71	4563.43	4124.84	4689.86	4783.98	4506.49	4647.38		49	4561.09	4590.71	4563.43	4124.84	4142.69	4302.77	4275.18	4161.71		49	4561.09	4590.71	4563.43	4124.84	4512.6	4039.28	4218.48	3947.72
50	4636.19	4676.71	4637.51	4187.9	4505.11	4432.35	4731.79	4299.47		50	4636.19	4676.71	4637.51	4187.9	4781.62	4871.05	4587.73	4743.16		50	4636.19	4676.71	4637.51	4187.9	4320.84	4477.29	4391.06	4335.63		50	4636.19	4676.71	4637.51	4187.9	4689.11	4174.47	4369.98	4052.49
51	4698.44	4749.7	4699.06	4243.3	4572.12	4496.56	4788.01	4370.94		51	4698.44	4749.7	4699.06	4243.3	4857.5	4939.52	4653.59	4821.93		51	4698.44	4749.7	4699.06	4243.3	4475.5	4627.18	4489.6	4485.16		51	4698.44	4749.7	4699.06	4243.3	4835.48	4291.56	4495.32	4141.5
52	4748.13	4809.68	4747.83	4290.24	4625.07	4549.88	4832.26	4430.94		52	4748.13	4809.68	4747.83	4290.24	4918.05	4991.13	4704.73	4883.81		52	4748.13	4809.68	4747.83	4290.24	4600.52	4746.79	4566.98	4605.01		52	4748.13	4809.68	4747.83	4290.24	4947.72	4386.6	4591.01	4211.96
53	4785.11	4856.17	4783.95	4327.5	4664.83	4591.81	4864.49	4479.17		53	4785.11	4856.17	4783.95	4327.5	4963.99	5026.24	4741.81	4928.65		53	4785.11	4856.17	4783.95	4327.5	4694.55	4834.46	4623.06	4693.25		53	4785.11	4856.17	4783.95	4327.5	5026.04	4459.16	4657.09	4264.02
54	4808.89	4889.24	4807.67	4355.06	4691.41	4621.69	4884.7	4514.65		54	4808.89	4889.24	4807.67	4355.06	4995.13	5045.24	4764.92	4956.62		54	4808.89	4889.24	4807.67	4355.06	4759.39	4891.18	4658.45	4752.15		54	4808.89	4889.24	4807.67	4355.06	5073.66	4510.51	4695.93	4298.84
55	4819	4907.25	4817.93	4371.73	4704.53	4639.6	4892.58	4536.96		55	4819	4907.25	4817.93	4371.73	5011.09	5048.18	4773.5	4967.69		55	4819	4907.25	4817.93	4371.73	4798.08	4920.39	4675.15	4784.58		55	4819	4907.25	4817.93	4371.73	5094.25	4542.2	4710.51	4317.92
56	4814.55	4909.75	4814.24	4377.57	4703.73	4644.58	4887.48	4545.58		56	4814.55	4909.75	4814.24	4377.57	5011.64	5035.44	4767.91	4962.27		56	4814.55	4909.75	4814.24	4377.57	4814.35	4925.67	4675.52	4793.64		56	4814.55	4909.75	4814.24	4377.57	5091.87	4556.11	4704.62	4323.77
57	4795.88	4896.53	4796.44	4372.16	4689.32	4636.92	4870.14	4541.06		57	4795.88	4896.53	4796.44	4372.16	4996.79	5007.02	4748.06	4940.72		57	4795.88	4896.53	4796.44	4372.16	4812.21	4910.79	4662.04	4783.28		57	4795.88	4896.53	4796.44	4372.16	5069.99	4554.52	4681.46	4318.5
58	4763.23	4868.4	4765.5	4356.69	4661.75	4617.05	4841.09	4523.83		58	4763.23	4868.4	4765.5	4356.69	4967.32	4964.1	4715.09	4904.65		58	4763.23	4868.4	4765.5	4356.69	4793.97	4878.79	4636.04	4757.23		58	4763.23	4868.4	4765.5	4356.69	5032.06	4538.96	4643.81	4303.42
59	4717.82	4825.7	4721.81	4331.57	4622.22	4586.04	4801.25	4495.05		59	4717.82	4825.7	4721.81	4331.57	4924.35	4907.8	4669.71	4855.49		59	4717.82	4825.7	4721.81	4331.57	4762.05	4832.7	4599.61	4717.83		59	4717.82	4825.7	4721.81	4331.57	4979.5	4510.87	4594.14	4280.11
60	4661.91	4771.39	4667.95	4299.39	4572.3	4545.14	4751.84	4456.55		60	4661.91	4771.39	4667.95	4299.39	4870.35	4840.85	4614.54	4795.84		60	4661.91	4771.39	4667.95	4299.39	4718.51	4775.22	4554.71	4667.52		60	4661.91	4771.39	4667.95	4299.39	4915.46	4472.28	4535.49	4250.14
61	4597.09	4707.55	4605.57	4260.51	4513.89	4496.46	4694.9	4409.82		61	4597.09	4707.55	4605.57	4260.51	4807.1	4765.06	4550.75	4727.66		61	4597.09	4707.55	4605.57	4260.51	4664.88	4708.41	4502.72	4609.2		61	4597.09	4707.55	4605.57	4260.51	4842.15	4424.94	4469.4	4214.63
62	4525.4	4636.05	4537.24	4217.44	4448.82	4441.52	4631.89	4356.34		62	4525.4	4636.05	4537.24	4217.44	4736.52	4682.37	4480.58	4653.19		62	4525.4	4636.05	4537.24	4217.44	4602.92	4634.22	4445.11	4544.46		62	4525.4	4636.05	4537.24	4217.44	4761.66	4370.66	4397.67	4174.32
63	4448.93	4558.81	4463.28	4170.69	4378.56	4381.92	4564.37	4297.66		63	4448.93	4558.81	4463.28	4170.69	4660.39	4594.63	4404.93	4573.9		63	4448.93	4558.81	4463.28	4170.69	4534.64	4554.77	4383.2	4474.55		63	4448.93	4558.81	4463.28	4170.69	4675.08	4311.57	4321.91	4128.95
64	4369.19	4477.85	4385.89	4121.57	4304.8	4318.6	4493.75	4235.66		64	4369.19	4477.85	4385.89	4121.57	4580.29	4503.53	4325.9	4491.81		64	4369.19	4477.85	4385.89	4121.57	4460.93	4471.83	4317.82	4400.94		64	4369.19	4477.85	4385.89	4121.57	4584.65	4248.8	4243.8	4077.98
65	4287.35	4394.31	4305.61	4069.36	4229.03	4252.72	4420.89	4171.03		65	4287.35	4394.31	4305.61	4069.36	4496.97	4409.77	4244.08	4407.75		65	4287.35	4394.31	4305.61	4069.36	4383.28	4386.8	4249.72	4324.85		65	4287.35	4394.31	4305.61	4069.36	4491.96	4183.67	4164.44	4020.3
66	4205.14	4309.34	4223.76	4014.41	4152.56	4184.73	4346.46	4104.62		66	4205.14	4309.34	4223.76	4014.41	4411.72	4315.26	4161.09	4323.01		66	4205.14	4309.34	4223.76	4014.41	4302.96	4300.97	4179.41	4246.71		66	4205.14	4309.34	4223.76	4014.41	4397.75	4117.23	4085.03	3955.33
67	4122.44	4224.2	4140.45	3955.76	4075.96	4114.96	4271.34	4037.34		67	4122.44	4224.2	4140.45	3955.76	4325.38	4220.76	4077.55	4238.07		67	4122.44	4224.2	4140.45	3955.76	4220.49	4215.48	4107.63	4167.36		67	4122.44	4224.2	4140.45	3955.76	4303.57	4050.04	4006.62	3883.34
68	4040.48	4139.71	4057.78	3893.82	4000.05	4043.93	4195.31	3969.28		68	4040.48	4139.71	4057.78	3893.82	4238.18	4127.42	3994.51	4153.68		68	4040.48	4139.71	4057.78	3893.82	4136.38	4131.05	4034.72	4087.24		68	4040.48	4139.71	4057.78	3893.82	4210.66	3982.22	3929.61	3806.35
69	3959.59	4056.74	3975.65	3828.19	3924.78	3971.55	4118.35	3899.9		69	3959.59	4056.74	3975.65	3828.19	4150.86	4035.78	3912.57	4069.31		69	3959.59	4056.74	3975.65	3828.19	4051.76	4047.8	3960.95	4006.39		69	3959.59	4056.74	3975.65	3828.19	4119.91	3914.55	3853.7	3726.69
70	3879.91	3975.36	3894.57	3760.1	3850.06	3897.7	4040.72	3829.5		70	3879.91	3975.36	3894.57	3760.1	4063.8	3946.47	3832.24	3985.1		70	3879.91	3975.36	3894.57	3760.1	3966.58	3965.89	3885.78	3925.26		70	3879.91	3975.36	3894.57	3760.1	4030.57	3846.65	3778.14	3647.2
71	3801.16	3895.63	3814.9	3690.9	3775.33	3822.53	3962.36	3758.24		71	3801.16	3895.63	3814.9	3690.9	3976.88	3859.17	3753.65	3900.82		71	3801.16	3895.63	3814.9	3690.9	3881.25	3885.54	3809.45	3844.12		71	3801.16	3895.63	3814.9	3690.9	3943.32	3778.16	3702.91	3570.16
72	3724.5	3817.53	3737.15	3622.02	3700.74	3746.6	3882.65	3686.04		72	3724.5	3817.53	3737.15	3622.02	3890.06	3774.55	3677.23	3816.75		72	3724.5	3817.53	3737.15	3622.02	3796.43	3806.73	3731.69	3763.54		72	3724.5	3817.53	3737.15	3622.02	3857.81	3708.89	3627.75	3497
73	3649.44	3741.17	3660.91	3554.28	3626.39	3670.02	3802.57	3613.85		73	3649.44	3741.17	3660.91	3554.28	3804.07	3692.53	3603.2	3733.5		73	3649.44	3741.17	3660.91	3554.28	3713.03	3729.46	3652.91	3683.95		73	3649.44	3741.17	3660.91	3554.28	3774.31	3639.28	3553.16	3428.12
74	3576.38	3666.28	3587.19	3489.17	3552.94	3594.14	3722.99	3542.77		74	3576.38	3666.28	3587.19	3489.17	3718.76	3613.81	3531.56	3651.82		74	3576.38	3666.28	3587.19	3489.17	3631.38	3653.98	3573.57	3606.48		74	3576.38	3666.28	3587.19	3489.17	3692.56	3569.03	3480.11	3363.26
75	3505.65	3593.22	3516.2	3426.96	3480.43	3519.85	3644.5	3473.47		75	3505.65	3593.22	3516.2	3426.96	3634.71	3538.53	3462.5	3572.5		75	3505.65	3593.22	3516.2	3426.96	3552.77	3580.5	3495.47	3531.08		75	3505.65	3593.22	3516.2	3426.96	3613.62	3498.81	3409.77	3302.24
76	3437.67	3522.33	3448.16	3368.07	3410.2	3448.21	3568.05	3407.09		76	3437.67	3522.33	3448.16	3368.07	3552.89	3466.86	3396.17	3496.31		76	3437.67	3522.33	3448.16	3368.07	3478.01	3509.36	3419.64	3458.59		76	3437.67	3522.33	3448.16	3368.07	3537.69	3429.61	3342.54	3244.66
77	3372.16	3453.95	3383.37	3312.35	3342.82	3379.99	3495.18	3344.16		77	3372.16	3453.95	3383.37	3312.35	3474.26	3398.66	3332.46	3423.93		77	3372.16	3453.95	3383.37	3312.35	3407.41	3440.68	3347.58	3389.05		77	3372.16	3453.95	3383.37	3312.35	3465.07	3362.53	3278.98	3190.54
78	3309.45	3387.99	3321.86	3259.82	3278.61	3315.92	3426.01	3285.1		78	3309.45	3387.99	3321.86	3259.82	3398.9	3333.98	3271.43	3355.02		78	3309.45	3387.99	3321.86	3259.82	3341.13	3374.93	3280.02	3323.11		78	3309.45	3387.99	3321.86	3259.82	3395.62	3297.78	3219.07	3139.68
79	3249.91	3325.13	3263.28	3210.16	3217.39	3256.13	3360.69	3229.79		79	3249.91	3325.13	3263.28	3210.16	3327.8	3272.32	3213.01	3290.12		79	3249.91	3325.13	3263.28	3210.16	3279.07	3312.29	3217.56	3260.43		79	3249.91	3325.13	3263.28	3210.16	3329.83	3236.37	3162.63	3092.16
80	3193.24	3265.51	3207.62	3163.48	3160.09	3200.82	3299.71	3178.32		80	3193.24	3265.51	3207.62	3163.48	3261.07	3213.57	3157.27	3228.78		80	3193.24	3265.51	3207.62	3163.48	3220.65	3252.73	3159.66	3201.45		80	3193.24	3265.51	3207.62	3163.48	3267.43	3178.72	3109.2	3047.88
81	3139.59	3209.2	3154.68	3119.58	3106.02	3149.62	3242.75	3130.3		81	3139.59	3209.2	3154.68	3119.58	3198.53	3157.96	3104.41	3171.09		81	3139.59	3209.2	3154.68	3119.58	3165.54	3196.4	3106.51	3146.21		81	3139.59	3209.2	3154.68	3119.58	3208.53	3124.57	3058.98	3006.8
82	3089.42	3156.38	3104.29	3078.47	3055.29	3102.09	3189.39	3085.77		82	3089.42	3156.38	3104.29	3078.47	3139.73	3105.55	3054.54	3116.58		82	3089.42	3156.38	3104.29	3078.47	3113.88	3143.39	3057.2	3094.73		82	3089.42	3156.38	3104.29	3078.47	3153.05	3074.01	3011.89	2968.42
83	3042.54	3107.3	3056.89	3040.35	3007.86	3058.11	3140.04	3044.47		83	3042.54	3107.3	3056.89	3040.35	3085.3	3056.66	3007.99	3065.74		83	3042.54	3107.3	3056.89	3040.35	3065.15	3093.87	3011.53	3046.73		83	3042.54	3107.3	3056.89	3040.35	3101.26	3027.17	2967.8	2932.82
84	2998.9	3061.49	3012.23	3004.99	2963.8	3017.57	3094.49	3006.52		84	2998.9	3061.49	3012.23	3004.99	3034.56	3011.16	2964.66	3018.17		84	2998.9	3061.49	3012.23	3004.99	3019.58	3047.88	2969.21	3002.31		84	2998.9	3061.49	3012.23	3004.99	3052.71	2983.5	2926.6	2899.91
85	2958.67	3018.91	2970.53	2972.31	2922.85	2980.18	3052.35	2971.53		85	2958.67	3018.91	2970.53	2972.31	2987.33	2969.4	2924.52	2974.1		85	2958.67	3018.91	2970.53	2972.31	2977.21	3005.31	2930.57	2961.43		85	2958.67	3018.91	2970.53	2972.31	3007.45	2943.02	2888.53	2869.37
86	2921.87	2979.61	2931.93	2941.84	2885.11	2946.05	3013.83	2939.63		86	2921.87	2979.61	2931.93	2941.84	2943.52	2930.99	2887.19	2933.51		86	2921.87	2979.61	2931.93	2941.84	2937.74	2965.92	2895.01	2923.26		86	2921.87	2979.61	2931.93	2941.84	2965.61	2905.88	2853.45	2841
87	2888	2943.49	2896.51	2913.95	2850.19	2915.12	2978.81	2910.63		87	2888	2943.49	2896.51	2913.95	2903.83	2895.92	2852.76	2896.62		87	2888	2943.49	2896.51	2913.95	2900.83	2929.64	2862.9	2888.09		87	2888	2943.49	2896.51	2913.95	2927.11	2871.81	2821.21	2815.33
88	2857.22	2910.33	2863.81	2888.22	2817.84	2887.28	2946.51	2884.31		88	2857.22	2910.33	2863.81	2888.22	2867.1	2863.64	2820.86	2862.6		88	2857.22	2910.33	2863.81	2888.22	2866.51	2895.6	2833.89	2855.64		88	2857.22	2910.33	2863.81	2888.22	2891.62	2840.57	2791.77	2791.72
89	2829.19	2880.49	2834.19	2864.82	2788.4	2862	2916.89	2860.49		89	2829.19	2880.49	2834.19	2864.82	2833.65	2834.38	2791.79	2831.81		89	2829.19	2880.49	2834.19	2864.82	2834.56	2863.66	2807.91	2825.78		89	2829.19	2880.49	2834.19	2864.82	2859.32	2812.27	2765.12	2770.16
90	2803.61	2853.42	2807.4	2843.46	2761.54	2839	2889.75	2839.21		90	2803.61	2853.42	2807.4	2843.46	2803.35	2807.79	2765.36	2803.92		90	2803.61	2853.42	2807.4	2843.46	2804.89	2833.97	2784.4	2798.35		90	2803.61	2853.42	2807.4	2843.46	2830.16	2786.53	2741.11	2750.72
91	2780.3	2829.08	2783.11	2824.29	2736.94	2818.04	2865.04	2819.88		91	2780.3	2829.08	2783.11	2824.29	2776.15	2783.93	2741.76	2778.8		91	2780.3	2829.08	2783.11	2824.29	2777.71	2806.18	2763.15	2774.01		91	2780.3	2829.08	2783.11	2824.29	2803.52	2763.26	2719.34	2733.18
92	2759.11	2806.83	2760.81	2806.46	2714.63	2798.55	2842.26	2802.22		92	2759.11	2806.83	2760.81	2806.46	2750.68	2762.26	2720.5	2755.79		92	2759.11	2806.83	2760.81	2806.46	2752.56	2780.23	2743.66	2751.87		92	2759.11	2806.83	2760.81	2806.46	2779.24	2741.65	2699.48	2716.78
93	2740.19	2786.78	2740.36	2789.97	2694	2780.93	2822.43	2785.91		93	2740.19	2786.78	2740.36	2789.97	2728.06	2743.39	2701.46	2736.19		93	2740.19	2786.78	2740.36	2789.97	2729.95	2756.16	2725.58	2732.29		93	2740.19	2786.78	2740.36	2789.97	2757.73	2722.42	2682.03	2701.49
94	2721.8	2767.31	2720.61	2774.01	2674.09	2763.72	2803.28	2770.11		94	2721.8	2767.31	2720.61	2774.01	2706.13	2725.22	2683.26	2717.16		94	2721.8	2767.31	2720.61	2774.01	2708.1	2732.85	2708.08	2713.76		94	2721.8	2767.31	2720.61	2774.01	2736.82	2703.73	2665.04	2686.8
95	2706.74	2750.17	2702.14	2758.97	2655.09	2749.43	2788.36	2755.37		95	2706.74	2750.17	2702.14	2758.97	2687.38	2710.62	2667.14	2702.74		95	2706.74	2750.17	2702.14	2758.97	2689.39	2711.43	2691.61	2697.99		95	2706.74	2750.17	2702.14	2758.97	2719.63	2688.05	2651.38	2672.37
Fig 2b, c
			compound 3a - MST								compound 3b - MST
			Ligand Concentration [M]	Fnorm [‰]	Error Value						Ligand Concentration [M]	Fnorm [‰]	Error Value
			0.0001	864.321	0						1e-05	884.162	0
			5e-05	861.098	0						5e-06	884.652	0
			2.5e-05	862.245	0						2.5e-06	883.828	0
			1.25e-05	859.948	0						1.25e-06	884.233	0
			6.25e-06	859.105	0						6.25e-07	884.167	0
			3.125e-06	857.079	0						3.125e-07	884.241	0
			1.5625e-06	859.762	0						1.5625e-07	884.716	0
			7.8125e-07	858.562	0						7.8125e-08	886.081	0
			3.90625e-07	860.478	0						3.90625e-08	886.221	0
			1.95313e-07	861.043	0						1.95313e-08	887.128	0
			9.76563e-08	863.955	0						9.76563e-09	887.377	0
			4.88281e-08	865.492	0						4.88281e-09	888.992	0
			2.44141e-08	870.565	0						2.44141e-09	889.152	0
			1.2207e-08	875.761	0						1.2207e-09	889.918	0
			6.10352e-09	881.102	0						6.10352e-10	888.826	0
			3.05176e-09	881.733	0						3.05176e-10	889.805	0
Compound 3a - Tm										Compound 3b - Tm
	DMSO control	DMSO control	DMSO control	DMSO control	10 µM Cpd 3a	10 µM Cpd 3a	10 µM Cpd 3a	10 µM Cpd 3a			DMSO control	DMSO control	DMSO control	DMSO control	10 µM Cpd 3b	10 µM Cpd 3b	10 µM Cpd 3b	10 µM Cpd 3b
20	2882.24	2971.34	2875.95	3198.03	2704.82	2657.88	2611.45	2624.74		20	2882.24	2971.34	2875.95	3198.03	2736.76	2752.69	2746.53	2691.96
21	2884.26	2970.93	2878.37	3190.33	2698.91	2653.16	2607.53	2621.57		21	2884.26	2970.93	2878.37	3190.33	2732.66	2746.69	2741.95	2687.26
22	2886.27	2970.52	2880.78	3182.62	2693.01	2648.45	2603.62	2618.4		22	2886.27	2970.52	2880.78	3182.62	2728.56	2740.69	2737.36	2682.56
23	2888.29	2970.11	2883.2	3174.92	2687.1	2643.74	2599.7	2615.22		23	2888.29	2970.11	2883.2	3174.92	2724.46	2734.69	2732.78	2677.86
24	2890.31	2969.71	2885.61	3167.22	2681.2	2639.02	2595.78	2612.05		24	2890.31	2969.71	2885.61	3167.22	2720.36	2728.69	2728.19	2673.16
25	2892.33	2969.3	2888.03	3159.52	2675.29	2634.31	2591.86	2608.88		25	2892.33	2969.3	2888.03	3159.52	2716.26	2722.69	2723.61	2668.46
26	2894.34	2968.89	2890.44	3151.82	2669.38	2629.59	2587.94	2605.7		26	2894.34	2968.89	2890.44	3151.82	2712.16	2716.7	2719.03	2663.76
27	2897.13	2969.07	2894.21	3144.46	2663.33	2625.01	2584.19	2602.04		27	2897.13	2969.07	2894.21	3144.46	2707.84	2710.82	2714.5	2658.61
28	2900.83	2970.33	2899.89	3137.6	2656.97	2619.86	2580.74	2597.82		28	2900.83	2970.33	2899.89	3137.6	2703.59	2704.53	2710.01	2653.28
29	2906.14	2973.31	2907.26	3131.33	2650.56	2614.62	2577.55	2593.81		29	2906.14	2973.31	2907.26	3131.33	2699.01	2698.61	2705.34	2647.39
30	2914.24	2978.64	2917.39	3126.64	2644.33	2609.07	2574.63	2589.74		30	2914.24	2978.64	2917.39	3126.64	2694.52	2693.22	2700.35	2641.19
31	2926.08	2987.32	2931.3	3124.01	2638.38	2602.99	2572.03	2586.16		31	2926.08	2987.32	2931.3	3124.01	2690.43	2688.12	2695.44	2635.29
32	2943.1	3000.88	2949.97	3124.3	2633	2597.03	2570.01	2583.14		32	2943.1	3000.88	2949.97	3124.3	2686.81	2683.26	2690.66	2629.67
33	2966.78	3020.57	2974.94	3128.86	2628.29	2591.53	2568.35	2580.89		33	2966.78	3020.57	2974.94	3128.86	2683.49	2679.13	2685.93	2624.41
34	2998.72	3048.03	3008.36	3138.97	2624.33	2586.44	2567.14	2579.06		34	2998.72	3048.03	3008.36	3138.97	2680.65	2675.22	2681.97	2619.71
35	3040.54	3084.56	3052.36	3155.74	2621.18	2581.91	2566.35	2578.16		35	3040.54	3084.56	3052.36	3155.74	2678.49	2671.53	2678.83	2615.74
36	3094.11	3132.12	3108.23	3180.23	2619.2	2578.39	2566.09	2578.04		36	3094.11	3132.12	3108.23	3180.23	2677.12	2668.39	2676.53	2612.01
37	3160.9	3192.22	3177.43	3213.84	2617.98	2575.55	2566.48	2579.18		37	3160.9	3192.22	3177.43	3213.84	2676.45	2665.91	2674.86	2609.2
38	3242.01	3266.07	3260.74	3257.27	2617.86	2573.43	2567.47	2581.34		38	3242.01	3266.07	3260.74	3257.27	2676.87	2664.42	2674.1	2607
39	3338.16	3355.15	3358.74	3311.29	2618.78	2572.57	2569.47	2585.05		39	3338.16	3355.15	3358.74	3311.29	2678.8	2664.34	2674.45	2605.95
40	3448.92	3459.28	3469.82	3375.59	2620.74	2572.83	2572.68	2589.8		40	3448.92	3459.28	3469.82	3375.59	2682.17	2666.25	2676.32	2606.17
41	3572.44	3577.39	3593.26	3450.07	2623.81	2574.5	2577.46	2596.24		41	3572.44	3577.39	3593.26	3450.07	2688.1	2670.95	2680.38	2608.53
42	3706.17	3706.88	3725.89	3532.64	2628.85	2577.79	2583.87	2604.14		42	3706.17	3706.88	3725.89	3532.64	2697.97	2679.4	2687.72	2613.41
43	3846.27	3844.41	3863.83	3621.17	2635.96	2583.65	2592.9	2614.49		43	3846.27	3844.41	3863.83	3621.17	2713.01	2692.66	2699.43	2622.49
44	3987.13	3984.84	4001.84	3712.57	2646.17	2592.57	2604.98	2627.76		44	3987.13	3984.84	4001.84	3712.57	2735.33	2712.67	2717.09	2637.02
45	4124.02	4123.67	4135.93	3804.21	2660.59	2606.69	2621.63	2646.04		45	4124.02	4123.67	4135.93	3804.21	2768.39	2742.23	2743.29	2659.37
46	4252.52	4256.4	4261.06	3892.6	2681	2627.9	2644.24	2670.43		46	4252.52	4256.4	4261.06	3892.6	2815.66	2784.98	2781.37	2692.69
47	4369.08	4379.86	4374.97	3976.3	2709.46	2659.85	2675.57	2703.97		47	4369.08	4379.86	4374.97	3976.3	2882.67	2846.22	2835.87	2741.05
48	4471.94	4491.73	4475.95	4054.11	2749.07	2706.46	2718.66	2749.75		48	4471.94	4491.73	4475.95	4054.11	2976.49	2932.35	2912.74	2809.55
49	4561.09	4590.71	4563.43	4124.84	2802.91	2773.05	2776.94	2811.5		49	4561.09	4590.71	4563.43	4124.84	3103.46	3049.72	3017.54	2903.29
50	4636.19	4676.71	4637.51	4187.9	2875.11	2865.88	2854.57	2893.65		50	4636.19	4676.71	4637.51	4187.9	3269.76	3203.91	3156	3027.51
51	4698.44	4749.7	4699.06	4243.3	2969.18	2992	2955.85	3001.42		51	4698.44	4749.7	4699.06	4243.3	3478.85	3397.79	3331.27	3184.33
52	4748.13	4809.68	4747.83	4290.24	3087.41	3155.63	3082.98	3137.52		52	4748.13	4809.68	4747.83	4290.24	3727.45	3628.08	3541.4	3372.05
53	4785.11	4856.17	4783.95	4327.5	3230.06	3357.77	3235.75	3302.71		53	4785.11	4856.17	4783.95	4327.5	4004.9	3885.45	3777.53	3582.99
54	4808.89	4889.24	4807.67	4355.06	3394.45	3594.86	3411.4	3494.51		54	4808.89	4889.24	4807.67	4355.06	4295.11	4154.46	4026.15	3805.21
55	4819	4907.25	4817.93	4371.73	3572.66	3854.19	3601.35	3703.56		55	4819	4907.25	4817.93	4371.73	4574.22	4413.64	4266.64	4020.47
56	4814.55	4909.75	4814.24	4377.57	3753.29	4116.61	3792.72	3916.2		56	4814.55	4909.75	4814.24	4377.57	4818.31	4640.49	4477.75	4210.93
57	4795.88	4896.53	4796.44	4372.16	3922.93	4360.53	3971.14	4116.05		57	4795.88	4896.53	4796.44	4372.16	5008.56	4818.17	4642.52	4362.13
58	4763.23	4868.4	4765.5	4356.69	4067.76	4565.64	4122.35	4286.33		58	4763.23	4868.4	4765.5	4356.69	5134.75	4936.29	4751.56	4465.35
59	4717.82	4825.7	4721.81	4331.57	4176.81	4714.94	4234.58	4413.26		59	4717.82	4825.7	4721.81	4331.57	5195.34	4993.82	4802.56	4518.74
60	4661.91	4771.39	4667.95	4299.39	4244.97	4802.95	4302.8	4490.73		60	4661.91	4771.39	4667.95	4299.39	5199.76	4998.47	4803.66	4528.84
61	4597.09	4707.55	4605.57	4260.51	4272.68	4833.15	4328.77	4519.02		61	4597.09	4707.55	4605.57	4260.51	5161.13	4963.71	4766.76	4505.56
62	4525.4	4636.05	4537.24	4217.44	4265.35	4815.91	4318.88	4505.26		62	4525.4	4636.05	4537.24	4217.44	5093.49	4901.81	4704.42	4459.19
63	4448.93	4558.81	4463.28	4170.69	4231.45	4763.9	4282.91	4460.05		63	4448.93	4558.81	4463.28	4170.69	5008.52	4824.16	4627.01	4398.94
64	4369.19	4477.85	4385.89	4121.57	4179.51	4691.32	4230.67	4394.71		64	4369.19	4477.85	4385.89	4121.57	4914.56	4738.2	4542.68	4331.06
65	4287.35	4394.31	4305.61	4069.36	4117.06	4607.44	4170.09	4317.99		65	4287.35	4394.31	4305.61	4069.36	4815.7	4648.51	4454.99	4259.14
66	4205.14	4309.34	4223.76	4014.41	4049.32	4518.07	4105.69	4236.37		66	4205.14	4309.34	4223.76	4014.41	4714.64	4555.91	4366.17	4184.73
67	4122.44	4224.2	4140.45	3955.76	3979.32	4426.15	4039.25	4153.4		67	4122.44	4224.2	4140.45	3955.76	4612.46	4461.95	4276.73	4108.02
68	4040.48	4139.71	4057.78	3893.82	3908.8	4333.15	3970.72	4070.75		68	4040.48	4139.71	4057.78	3893.82	4509.95	4366.71	4187.6	4029.33
69	3959.59	4056.74	3975.65	3828.19	3839.06	4239.15	3899.99	3989.05		69	3959.59	4056.74	3975.65	3828.19	4407.71	4270.47	4098.86	3949.62
70	3879.91	3975.36	3894.57	3760.1	3770.32	4144.85	3826.3	3909.28		70	3879.91	3975.36	3894.57	3760.1	4306.57	4173.98	4011.1	3869.15
71	3801.16	3895.63	3814.9	3690.9	3703.05	4051.13	3750.34	3831.64		71	3801.16	3895.63	3814.9	3690.9	4206.48	4078.49	3924.13	3788.69
72	3724.5	3817.53	3737.15	3622.02	3636.89	3958.39	3673.31	3755.77		72	3724.5	3817.53	3737.15	3622.02	4108.01	3984.04	3838.86	3709.62
73	3649.44	3741.17	3660.91	3554.28	3571.57	3867.28	3596.59	3681.46		73	3649.44	3741.17	3660.91	3554.28	4011.48	3891.88	3755.27	3632.73
74	3576.38	3666.28	3587.19	3489.17	3506.94	3778.58	3521.06	3608.41		74	3576.38	3666.28	3587.19	3489.17	3917.11	3802.65	3673.85	3558.28
75	3505.65	3593.22	3516.2	3426.96	3442.92	3692.7	3447.99	3536.13		75	3505.65	3593.22	3516.2	3426.96	3825.05	3716.29	3594.61	3486.66
76	3437.67	3522.33	3448.16	3368.07	3379.44	3609.95	3377.58	3464.6		76	3437.67	3522.33	3448.16	3368.07	3736.28	3632.86	3518.68	3418.02
77	3372.16	3453.95	3383.37	3312.35	3317.42	3530.85	3310.06	3394.86		77	3372.16	3453.95	3383.37	3312.35	3650.87	3553.35	3445.84	3352.11
78	3309.45	3387.99	3321.86	3259.82	3257.64	3455.52	3245.41	3327.47		78	3309.45	3387.99	3321.86	3259.82	3568.97	3477.45	3376.6	3289.23
79	3249.91	3325.13	3263.28	3210.16	3200.02	3383.74	3183.77	3262.94		79	3249.91	3325.13	3263.28	3210.16	3490.89	3405.39	3311.11	3229.13
80	3193.24	3265.51	3207.62	3163.48	3145.58	3315.82	3125.33	3202.01		80	3193.24	3265.51	3207.62	3163.48	3416.76	3337.26	3249.53	3172.31
81	3139.59	3209.2	3154.68	3119.58	3094.53	3251.7	3069.83	3144.73		81	3139.59	3209.2	3154.68	3119.58	3346.55	3273.07	3191.21	3118.57
82	3089.42	3156.38	3104.29	3078.47	3046.82	3191.18	3017.57	3090.84		82	3089.42	3156.38	3104.29	3078.47	3280.45	3212.66	3136.6	3068.21
83	3042.54	3107.3	3056.89	3040.35	3002.41	3134.81	2968.7	3040.41		83	3042.54	3107.3	3056.89	3040.35	3218.66	3155.68	3085.49	3020.79
84	2998.9	3061.49	3012.23	3004.99	2961.97	3082.67	2923.38	2993.83		84	2998.9	3061.49	3012.23	3004.99	3161.1	3102.15	3037.57	2976.8
85	2958.67	3018.91	2970.53	2972.31	2924.7	3034.47	2881.27	2950.55		85	2958.67	3018.91	2970.53	2972.31	3107.84	3052.31	2993.06	2935.66
86	2921.87	2979.61	2931.93	2941.84	2890.76	2990.09	2843.13	2911.16		86	2921.87	2979.61	2931.93	2941.84	3058.42	3006.61	2952.26	2897.55
87	2888	2943.49	2896.51	2913.95	2860.03	2949.52	2808.64	2875.64		87	2888	2943.49	2896.51	2913.95	3012.75	2964.08	2914.68	2862.53
88	2857.22	2910.33	2863.81	2888.22	2832.2	2912.17	2777.66	2843.58		88	2857.22	2910.33	2863.81	2888.22	2970.59	2926.32	2880.1	2830.61
89	2829.19	2880.49	2834.19	2864.82	2806.74	2878.82	2750.15	2814.56		89	2829.19	2880.49	2834.19	2864.82	2931.63	2892.62	2848.73	2801.25
90	2803.61	2853.42	2807.4	2843.46	2785.04	2849.11	2726.53	2788.82		90	2803.61	2853.42	2807.4	2843.46	2895.8	2862.69	2820.19	2774.42
91	2780.3	2829.08	2783.11	2824.29	2766.31	2822.92	2706.01	2765.85		91	2780.3	2829.08	2783.11	2824.29	2863.55	2835.55	2794.08	2749.97
92	2759.11	2806.83	2760.81	2806.46	2750.68	2800.7	2688.59	2745.04		92	2759.11	2806.83	2760.81	2806.46	2834.09	2811.14	2770.26	2727.02
93	2740.19	2786.78	2740.36	2789.97	2737.51	2780.68	2673.3	2727.01		93	2740.19	2786.78	2740.36	2789.97	2808.5	2787.89	2748.8	2706.01
94	2721.8	2767.31	2720.61	2774.01	2726.02	2761.85	2659.3	2709.78		94	2721.8	2767.31	2720.61	2774.01	2784.07	2765.25	2727.98	2685.53
95	2706.74	2750.17	2702.14	2758.97	2715.89	2743.71	2646.24	2695.99		95	2706.74	2750.17	2702.14	2758.97	2765.09	2743.58	2709.89	2667.63
Fig 2f, g
compound 3a		Raw data						compound 3b		Raw data
c[µM]		cpm1	cpm2					c[µM]		cpm1	cpm2
5		276	172					5		306	372
2.5		318	549					2.5		565	567
1.25		568	532					1.25		1010	1224
0.625		991	1015					0.625		1802	2048
0.3125		1690	1837					0.3125		3345	3180
0.15625		3043	2960					0.15625		4416	4378
0.078125		4689	4677					0.078125		6200	6061
0.0390625		6136	5912					0.0390625		6678	7313
0.0195312		6413	6573					0.0195312		7912	7625
0.00976562		7058	6832					0.00976562		7848	7630
Positive control (no inhibitor)		6812	6991					Positive control (no inhibitor)		7425	8089
Negative control (no enzyme)		30	69					Negative control (no enzyme)		38	89

## Sheet: Fig 3
Fig 3c
KMI169				KMI169Ctrl
Dose	Response	Err-Values		Dose	Response	Err-Values
3.05176e-10	-0.0798934	0.0931968		3.05176e-09	0.0474191	0.0606921
6.10352e-10	-0.022382	0.073844		6.10352e-09	0.0359338	0.0229433
1.2207e-09	-0.0253832	0.156089		1.2207e-08	-0.0135493	0.0200814
2.44141e-09	0.0883134	0.131365		2.44141e-08	-0.0444447	0.0285175
4.88281e-09	0.178545	0.118933		4.88281e-08	-0.0176688	0.045495
9.76563e-09	0.290618	0.13139		9.76563e-08	0.0213111	0.009518
1.95313e-08	0.363294	0.122528		1.95313e-07	0.0311841	0.0844085
3.90625e-08	0.459514	0.0915267		3.90625e-07	0.0532785	0.0263055
7.8125e-08	0.710368	0.00957215		7.8125e-07	0.0242424	0.0256293
1.5625e-07	0.804167	0.145978		1.5625e-06	0.0332167	0.0235166
3.125e-07	0.87448	0.0535902		3.125e-06	0.0531867	0.0754216
6.25e-07	1.02708	0.0971857
1.25e-06	0.996985	0.14076
2.5e-06	0.967727	0.152101
5e-06	1.0061	0
Fig 3d
	DMSO control					KMI169					KMI169Ctrl
Temperature [°C]	RFU 1	RFU2	RFU3	RFU4		RFU 1	RFU2	RFU3	RFU4		RFU 1	RFU2	RFU3	RFU4
20	2882.24	2971.34	2875.95	3198.03		3308.94	3140.57	3278.09	3289.75		3385.37	3357.96	3487.82	3643.29
21	2884.26	2970.93	2878.37	3190.33		3291.53	3123.51	3257.72	3268.72		3366.51	3338.88	3469.68	3623.97
22	2886.27	2970.52	2880.78	3182.62		3274.11	3106.45	3237.36	3247.7		3347.64	3319.81	3451.53	3604.66
23	2888.29	2970.11	2883.2	3174.92		3256.7	3089.38	3216.99	3226.67		3328.78	3300.73	3433.39	3585.34
24	2890.31	2969.71	2885.61	3167.22		3239.29	3072.32	3196.62	3205.64		3309.92	3281.66	3415.24	3566.02
25	2892.33	2969.3	2888.03	3159.52		3221.88	3055.25	3176.25	3184.61		3291.06	3262.58	3397.1	3546.7
26	2894.34	2968.89	2890.44	3151.82		3204.46	3038.19	3155.88	3163.59		3272.19	3243.51	3378.95	3527.38
27	2897.13	2969.07	2894.21	3144.46		3186.29	3021.28	3134.39	3143.06		3255.49	3226.32	3362.64	3509.69
28	2900.83	2970.33	2899.89	3137.6		3167.53	3004.47	3112.62	3122.6		3241.6	3211.17	3348.5	3494
29	2906.14	2973.31	2907.26	3131.33		3148.6	2987.23	3090.99	3102.33		3231.18	3199.11	3337.2	3480.96
30	2914.24	2978.64	2917.39	3126.64		3129.48	2970.22	3069.01	3082.65		3224.9	3191.12	3329.15	3471.47
31	2926.08	2987.32	2931.3	3124.01		3110.89	2953.5	3047.53	3063.86		3223.99	3188.79	3325.57	3466.9
32	2943.1	3000.88	2949.97	3124.3		3093.16	2936.98	3027.18	3045.66		3230.56	3193.56	3327.27	3469.16
33	2966.78	3020.57	2974.94	3128.86		3076.5	2921	3007.87	3028.53		3246.24	3207.9	3335.99	3479.96
34	2998.72	3048.03	3008.36	3138.97		3061.19	2905.88	2989.61	3012.37		3273.51	3233.94	3353.37	3501.69
35	3040.54	3084.56	3052.36	3155.74		3047.56	2891.29	2973.09	2997.15		3315.16	3274.64	3381.61	3536.88
36	3094.11	3132.12	3108.23	3180.23		3035.51	2877.2	2958.07	2982.61		3374.24	3332.54	3422.8	3588.21
37	3160.9	3192.22	3177.43	3213.84		3025.65	2864.09	2944.64	2968.98		3452.91	3410.53	3479.59	3657.55
38	3242.01	3266.07	3260.74	3257.27		3018.24	2852.24	2933	2955.96		3553.58	3510.29	3553.32	3747.06
39	3338.16	3355.15	3358.74	3311.29		3013.39	2841.52	2923.56	2943.92		3677.05	3633.45	3645.58	3858.34
40	3448.92	3459.28	3469.82	3375.59		3011.69	2832.47	2916.15	2932.89		3822.69	3778.86	3755.82	3990.87
41	3572.44	3577.39	3593.26	3450.07		3013.47	2825.36	2911.49	2922.98		3988.19	3944.2	3882.79	4142.7
42	3706.17	3706.88	3725.89	3532.64		3018.51	2820.18	2909.75	2914.34		4169.28	4124.21	4022.55	4309.87
43	3846.27	3844.41	3863.83	3621.17		3026.98	2817.19	2911.49	2907.72		4359.83	4312.24	4170.32	4486.37
44	3987.13	3984.84	4001.84	3712.57		3039.26	2817.2	2916.97	2903.17		4552.4	4499.35	4319.46	4663.36
45	4124.02	4123.67	4135.93	3804.21		3055.89	2820.8	2927.41	2901.27		4739.89	4677.44	4463.82	4833.5
46	4252.52	4256.4	4261.06	3892.6		3077.09	2829.2	2943.07	2903.6		4915.62	4839.11	4596.94	4989.11
47	4369.08	4379.86	4374.97	3976.3		3104.36	2844.2	2965.24	2911.72		5074.67	4978.83	4714.55	5125.28
48	4471.94	4491.73	4475.95	4054.11		3138.98	2868.12	2995.11	2927.16		5214.27	5093.74	4814.31	5238.99
49	4561.09	4590.71	4563.43	4124.84		3182.32	2903.97	3034.02	2952.68		5333.34	5183.05	4895.39	5330.31
50	4636.19	4676.71	4637.51	4187.9		3235.63	2955.6	3083.58	2992.18		5431.84	5247.32	4957.92	5399.7
51	4698.44	4749.7	4699.06	4243.3		3301.37	3027.62	3145.74	3048.54		5510.21	5287.53	5002.87	5448.69
52	4748.13	4809.68	4747.83	4290.24		3380.62	3124.21	3221.86	3125.62		5568.85	5306.38	5031.6	5478.71
53	4785.11	4856.17	4783.95	4327.5		3474.59	3249.58	3313	3226.93		5607.57	5305.23	5044.13	5491.09
54	4808.89	4889.24	4807.67	4355.06		3583.75	3406.51	3420.01	3355.45		5625.91	5285.99	5040.96	5486.46
55	4819	4907.25	4817.93	4371.73		3707.35	3594.86	3541.28	3510.11		5622.75	5249.91	5021.84	5464.45
56	4814.55	4909.75	4814.24	4377.57		3842.83	3810.85	3674.67	3688.88		5597.73	5199.48	4987.11	5426.11
57	4795.88	4896.53	4796.44	4372.16		3985.85	4046.38	3815.65	3884.92		5551.91	5135.79	4937.41	5371.91
58	4763.23	4868.4	4765.5	4356.69		4129.51	4287.05	3957.46	4087.25		5486.86	5061.2	4874.24	5302.42
59	4717.82	4825.7	4721.81	4331.57		4265.38	4515.68	4091.25	4280.55		5405.07	4978.16	4799.19	5219.05
60	4661.91	4771.39	4667.95	4299.39		4384.18	4713.98	4208.4	4450.23		5310.94	4890.14	4715.95	5125.5
61	4597.09	4707.55	4605.57	4260.51		4476.31	4865.68	4299.3	4582.15		5208.03	4798.66	4627.22	5023.31
62	4525.4	4636.05	4537.24	4217.44		4535.7	4961.12	4357.97	4666.79		5099.21	4705.81	4535.44	4914.79
63	4448.93	4558.81	4463.28	4170.69		4559.8	4999.33	4381.8	4702.08		4987.09	4612.51	4442.49	4802.38
64	4369.19	4477.85	4385.89	4121.57		4549.53	4985.55	4372.22	4692.72		4874.3	4519.1	4350.7	4688.03
65	4287.35	4394.31	4305.61	4069.36		4510.3	4931.1	4333.79	4647.11		4761.51	4425.36	4260.18	4572.33
66	4205.14	4309.34	4223.76	4014.41		4450.28	4849.19	4274.57	4575.97		4650.36	4331.52	4171.48	4457.18
67	4122.44	4224.2	4140.45	3955.76		4377	4750.65	4201.83	4489.99		4541.44	4237.69	4084.41	4343.76
68	4040.48	4139.71	4057.78	3893.82		4297.53	4644.03	4122.31	4396.49		4435.56	4144.62	3999.62	4233.21
69	3959.59	4056.74	3975.65	3828.19		4217.18	4534.89	4041.2	4300.07		4332.63	4052.87	3916.08	4126.12
70	3879.91	3975.36	3894.57	3760.1		4137.82	4425.49	3961.82	4203.59		4233.07	3962.86	3834.06	4023.28
71	3801.16	3895.63	3814.9	3690.9		4059.55	4317.07	3885.07	4108.27		4136.15	3875.17	3753.7	3924.93
72	3724.5	3817.53	3737.15	3622.02		3981.52	4210.75	3811.34	4014.55		4041.61	3790.13	3675.55	3831.21
73	3649.44	3741.17	3660.91	3554.28		3902.77	4106.78	3739.43	3922.84		3948.91	3707.73	3599.42	3741.84
74	3576.38	3666.28	3587.19	3489.17		3822.59	4005.51	3668.42	3833.55		3858.22	3628.14	3526.43	3657.42
75	3505.65	3593.22	3516.2	3426.96		3742.19	3907.6	3597.19	3746.91		3769.29	3551.32	3456.37	3577.56
76	3437.67	3522.33	3448.16	3368.07		3662.81	3813.18	3525.91	3663.45		3682.69	3477.63	3389.28	3502.1
77	3372.16	3453.95	3383.37	3312.35		3586.04	3722.31	3454.7	3583.21		3599.14	3407.09	3325.31	3430.91
78	3309.45	3387.99	3321.86	3259.82		3512.7	3635.35	3385.51	3506.55		3519.49	3339.99	3264.48	3364.04
79	3249.91	3325.13	3263.28	3210.16		3443.57	3552.37	3319.07	3433.55		3443.42	3276.38	3206.41	3300.37
80	3193.24	3265.51	3207.62	3163.48		3378.09	3473.44	3256.79	3364.62		3371.42	3216.29	3151.47	3240.07
81	3139.59	3209.2	3154.68	3119.58		3316.14	3398.44	3198.69	3299.21		3303.27	3159.66	3099.83	3183.24
82	3089.42	3156.38	3104.29	3078.47		3257.26	3327.62	3144.91	3237.56		3239.11	3106.56	3050.99	3129.25
83	3042.54	3107.3	3056.89	3040.35		3201.4	3260.99	3094.56	3179.54		3178.32	3056.88	3005.4	3078.07
84	2998.9	3061.49	3012.23	3004.99		3148.52	3198.72	3047.5	3125.24		3121.42	3010.35	2962.95	3030.39
85	2958.67	3018.91	2970.53	2972.31		3098.64	3140.58	3003.24	3074.43		3068.29	2967.48	2923.45	2986.17
86	2921.87	2979.61	2931.93	2941.84		3051.64	3087.11	2961.82	3027.74		3019.52	2927.95	2886.89	2944.89
87	2888	2943.49	2896.51	2913.95		3007.95	3038.18	2923.36	2984.98		2974.39	2891.72	2853.63	2907.46
88	2857.22	2910.33	2863.81	2888.22		2967.55	2993.03	2887.78	2945.89		2933.38	2858.63	2823.19	2873.59
89	2829.19	2880.49	2834.19	2864.82		2930.41	2951.41	2855.13	2910.53		2896.05	2828.75	2795.24	2842.82
90	2803.61	2853.42	2807.4	2843.46		2896.57	2913.57	2825.28	2878.59		2862.24	2801.41	2770	2814.96
91	2780.3	2829.08	2783.11	2824.29		2865.87	2878.95	2797.95	2849.39		2831.25	2776.76	2747.1	2790.15
92	2759.11	2806.83	2760.81	2806.46		2837.63	2846.91	2772.53	2822.61		2802.78	2753.94	2725.91	2767.21
93	2740.19	2786.78	2740.36	2789.97		2811.38	2818.21	2748.89	2798.19		2777.01	2734.14	2707.37	2746.54
94	2721.8	2767.31	2720.61	2774.01		2786.05	2790.65	2725.94	2774.45		2751.94	2714.76	2689.46	2726.64
95	2706.74	2750.17	2702.14	2758.97		2762.2	2766.87	2704.43	2753.14		2730.46	2700	2675.61	2709.25
Fig 3e
KMI169		Raw data					KMI169Ctrl		Raw data
c[µM]		cpm1	cpm2				c[µM]		cpm1	cpm2
2	1	227	289				100		8980	8288
1	2	348	326				50		9068	8558
0.5	3	632	661				25		8812	7638
0.25	4	1281	1272				12.5		7186	8568
0.125	5	1918	2063				6.25		9150	6670
0.0625	6	3809	4444				3.125		8850	7419
0.03125	7	5506	6136				1.5625		8918	9523
0.015625	8	6955	7488				0.78125		9157	9157
0.0078125	9	7169	6889				0.390625		8499	8295
0.00390625	10	8588	8032				0.195312		8651	7884
Positive control (no inhibitor)		9018	8866				Positive control (no inhibitor)		7810	8541
Negative control (no enzyme)		47	50				Negative control (no enzyme)		483	2113
Mean negative control	62.75
Mean positive control	8274.5
cpm = counts per minute
Fig 3f
0.25x Km SAM		Raw data			1x Km SAM		Raw data			2x Km SAM		Raw data			4x Km SAM		Raw data			8x Km SAM		Raw data			[SAM]/Km	IC50 [µM]
c[µM]		cpm1	cpm2		c[µM]		cpm1	cpm2		c[µM]		cpm1	cpm2		c[µM]		cpm1	cpm2		c[µM]		cpm1	cpm2		0.237192	0.0492
2		245	376		2	1	227	289		2		886	1537		2		7223	2482		4		7353	3411		0.948767	0.05747
1		469	413		1	2	348	326		1		1072	1298		1		3412	4452		2		6995	5982		1.89753	0.097
0.5		584	622		0.5	3	632	661		0.5		2633	2039		0.5		4919	5658		1		8531	7822		3.79507	0.168
0.25		719	656		0.25	4	1281	1272		0.25		3981	2900		0.25		6965	12764		0.5		9767	12840		7.59013	0.357
0.125		1641	1267		0.125	5	1918	2063		0.125		5172	5321		0.125		9922	9616		0.25		20150	13095
0.0625		2130	1979		0.0625	6	3809	4444		0.0625		7319	7504		0.0625		12041	13984		0.125		14494	17137
0.03125		2730	2705		0.03125	7	5506	6136		0.03125		10255	9801		0.03125		12522	13023		0.0625		18312	18670
0.015625		3566	3586		0.015625	8	6955	7488		0.015625		9638	11224		0.015625		13817	22374		0.03125		20138	22408
0.0078125		3840	4210		0.0078125	9	7169	6889		0.0078125		12129	10533		0.0078125		17449	16342		0.015625		24510	24011
0.00390625		4059	4096		0.00390625	10	8588	8032		0.00390625		10817	11256		0.00390625		15069	16090		0.0078125		19419	21736
Positive control (no inhibitor)		4210	3946		Positive control (no inhibitor)		9018	8866		Positive control (no inhibitor)		11588	13140		Positive control (no inhibitor)		16061	15711		Positive control (no inhibitor)		20213	19382
Negative control (no enzyme)		313	562		Negative control (no enzyme)		47	50		Negative control (no enzyme)		1096	1216		Negative control (no enzyme)		2770	2470		Negative control (no enzyme)		5174	7622
Mean negative control	437.5				Mean negative control	62.75				Mean negative control	1156				Mean negative control	2620				Mean negative control	6398
Mean positive control	4078				Mean positive control	8274.5				Mean positive control	12364				Mean positive control	15886				Mean positive control	19797.5
cpm = counts per minute					cpm = counts per minute					cpm = counts per minute					cpm = counts per minute					cpm = counts per minute
Fig 3g
0.25x Km ETF1		Raw data			1 x Km ETF1		Raw data			2 x Km ETF1		Raw data			4 x Km ETF1		Raw data			8 x Km ETF1		Raw data			[ETF1]/Km	IC50 [µM]
c[µM]		cpm1	cpm2		c[µM]		cpm1	cpm2		c[µM]		cpm1	cpm2		c[µM]		cpm1	cpm2		c[µM]		cpm1	cpm2		0.237192	0.0492
2		987	606		2		1380	575		2	1	227	289		2		1311	912		2		1109	995		0.948767	0.05747
1		596	804		1		606	939		1	2	348	326		1		1279	940		1		902	1146		1.89753	0.097
0.5		472	549		0.5		1042	881		0.5	3	632	661		0.5		1539	1293		0.5		1648	1784		3.79507	0.168
0.25		933	748		0.25		1324	1415		0.25	4	1281	1272		0.25		2303	1949		0.25		2683	3020		7.59013	0.357
0.125		892	873		0.125		2287	1683		0.125	5	1918	2063		0.125		3696	3287		0.125		4943	5190
0.0625		1197	968		0.0625		2982	3504		0.0625	6	3809	4444		0.0625		4264	3788		0.0625		6533	6475
0.03125		1304	1476		0.03125		3577	3938		0.03125	7	5506	6136		0.03125		4570	4107		0.03125		5880	7253
0.015625		1667	1381		0.015625		4723	4836		0.015625	8	6955	7488		0.015625		5987	8677		0.015625		10732	9053
0.0078125		1897	2018		0.0078125		5887	4716		0.0078125	9	7169	6889		0.0078125		7072	6395		0.0078125		9459	8046
0.00390625		1965	1842		0.00390625		5992	5656		0.00390625	10	8588	8032		0.00390625		5575	6560		0.00390625		7390	6742
Positive control (no inhibitor)		1846	1737		Positive control (no inhibitor)		5977	5937		Positive control (no inhibitor)		9018	8866		Positive control (no inhibitor)		7085	6679		Positive control (no inhibitor)		8239	9771
Negative control (no enzyme)		518	466		Negative control (no enzyme)		589	687		Negative control (no enzyme)		47	50		Negative control (no enzyme)		510	539		Negative control (no enzyme)		695	1846
Mean negative control	492				Mean negative control	638				Mean negative control	62.75				Mean negative control	524.5				Mean negative control	1270.5
Mean positive control	1791.5				Mean positive control	5957				Mean positive control	8274.5				Mean positive control	6882				Mean positive control	9005
cpm = counts per minute					cpm = counts per minute					cpm = counts per minute					cpm = counts per minute					cpm = counts per minute
Fig 3h,i
HotSpot Methyltransferase Profiling Report for:			DNMT1		HotSpot Methyltransferase Profiling Report for:			METTL21A		HotSpot Methyltransferase Profiling Report for:			NSD3		HotSpot Methyltransferase Profiling Report for:			PRMT6		HotSpot Methyltransferase Profiling Report for:			G9a		HotSpot Methyltransferase Profiling Report for:			SETD2		HotSpot Methyltransferase Profiling Report for:			SMYD3
Raw data					Raw data					Raw data					Raw data					Raw data					Raw data					Raw data
	Compound ID (1.5 μM):	Data 1:	Data 2:			Compound ID (1.5 μM):	Data 1:	Data 2:			Compound ID (1.5 μM):	Data 1:	Data 2:			Compound ID (1.5 μM):	Data 1:	Data 2:			Compound ID (1.5 μM):	Data 1:	Data 2:			Compound ID (1.5 μM):	Data 1:	Data 2:			Compound ID (1.5 μM):	Data 1:	Data 2:
	KMI169	353433	332620			KMI169	33551.3	32576.3			KMI169	222199	239807			KMI169	258450	261968			KMI169	1091951	1.08326e+06			KMI169	281326	292789			KMI169	307836	290180
	DMSO	330278	338430			DMSO	35516.3	35132.3			DMSO	244648	237255			DMSO	297976	296490			DMSO	1.04532e+06	1.06645e+06			DMSO	357047	351279			DMSO	327691	332978
HotSpot Methyltransferase Profiling Report for:			DNMT3b		HotSpot Methyltransferase Profiling Report for:			MLL2 Complex		HotSpot Methyltransferase Profiling Report for:			PRDM9		HotSpot Methyltransferase Profiling Report for:			PRMT8		HotSpot Methyltransferase Profiling Report for:			MLL1 Complex		HotSpot Methyltransferase Profiling Report for:			SMYD2		HotSpot Methyltransferase Profiling Report for:			METTL3/METTL14 Complex
Raw data					Raw data					Raw data					Raw data					Raw data					Raw data					Raw data
	Compound ID (1.5 μM):	Data 1:	Data 2:			Compound ID (1.5 μM):	Data 1:	Data 2:			Compound ID (1.5 μM):	Data 1:	Data 2:			Compound ID (1.5 μM):	Data 1:	Data 2:			Compound ID (1.5 μM):	Data 1:	Data 2:			Compound ID (1.5 μM):	Data 1:	Data 2:			Compound ID (1.5 μM):	Data 1:	Data 2:
	KMI169	203820	198456			KMI169	311152	316477			KMI169	528211	502183			KMI169	123271	122789			KMI169	54677.5	57191.5			KMI169	23893.2	23439.7			KMI169	111842	110340
	DMSO	238501	240984			DMSO	314738	321442			DMSO	510709	510085			DMSO	124498	124578			DMSO	64605.5	64687			DMSO	24701.2	25352.2			DMSO	114261	118232
HotSpot Methyltransferase Profiling Report for:			DNMT3b/3L		HotSpot Methyltransferase Profiling Report for:			MLL3 Complex		HotSpot Methyltransferase Profiling Report for:			PRMT1		HotSpot Methyltransferase Profiling Report for:			SUV39H2		HotSpot Methyltransferase Profiling Report for:			PRMT7		HotSpot Methyltransferase Profiling Report for:			SUV39H1
Raw data					Raw data					Raw data					Raw data					Raw data					Raw data
	Compound ID (1.5 μM):	Data 1:	Data 2:			Compound ID (1.5 μM):	Data 1:	Data 2:			Compound ID (1.5 μM):	Data 1:	Data 2:			Compound ID (1.5 μM):	Data 1:	Data 2:			Compound ID (1.5 μM):	Data 1:	Data 2:			Compound ID (1.5 μM):	Data 1:	Data 2:
	KMI169	443813	399363			KMI169	147636	143140			KMI169	96488.2	95000.7			KMI169	431009	446944			KMI169	281476	290417			KMI169	131446	136972
	DMSO	417953	421243			DMSO	156832	154193			DMSO	95308.2	93851.2			DMSO	454621	445502			DMSO	285500	288081			DMSO	126646	128338
HotSpot Methyltransferase Profiling Report for:			DOT1L		HotSpot Methyltransferase Profiling Report for:			MLL4 Complex		HotSpot Methyltransferase Profiling Report for:			PRMT3		HotSpot Methyltransferase Profiling Report for:			SUV420H1TV2		HotSpot Methyltransferase Profiling Report for:			SET1b Complex		HotSpot Methyltransferase Profiling Report for:			DNMT3a
Raw data					Raw data					Raw data					Raw data					Raw data					Raw data
	Compound ID (1.5 μM):	Data 1:	Data 2:			Compound ID (1.5 μM):	Data 1:	Data 2:			Compound ID (1.5 μM):	Data 1:	Data 2:			Compound ID (1.5 μM):	Data 1:	Data 2:			Compound ID (1.5 μM):	Data 1:	Data 2:			Compound ID (1.5 μM):	Data 1:	Data 2:
	KMI169	54101.2	52690.2			KMI169	728547	731181			KMI169	21991.3	23225			KMI169	57230.2	57090.2			KMI169	61287	64121.5			KMI169	141025	144967
	DMSO	60071.7	61353.2			DMSO	733796	703621			DMSO	25730	25663.5			DMSO	59109.7	58775.2			DMSO	67805.5	67512.5			DMSO	154967	156390
HotSpot Methyltransferase Profiling Report for:			EZH1 Complex		HotSpot Methyltransferase Profiling Report for:			NRMT1		HotSpot Methyltransferase Profiling Report for:			PRMT4		HotSpot Methyltransferase Profiling Report for:			ASH1L		HotSpot Methyltransferase Profiling Report for:			SET7/9		HotSpot Methyltransferase Profiling Report for:			NSD1
Raw data					Raw data					Raw data					Raw data					Raw data					Raw data
	Compound ID (1.5 μM):	Data 1:	Data 2:			Compound ID (1.5 μM):	Data 1:	Data 2:			Compound ID (1.5 μM):	Data 1:	Data 2:			Compound ID (1.5 μM):	Data 1:	Data 2:			Compound ID (1.5 μM):	Data 1:	Data 2:			Compound ID (1.5 μM):	Data 1:	Data 2:
	KMI169	188022	179561			KMI169	581575	589069			KMI169	557647	578613			KMI169	133257	130872			KMI169	2.02355e+06	2090000			KMI169	843105	856738
	DMSO	193926	190421			DMSO	611310	621407			DMSO	762768	759842			DMSO	146634	149300			DMSO	2.16856e+06	2151077			DMSO	820699	824460
HotSpot Methyltransferase Profiling Report for:			GLP		HotSpot Methyltransferase Profiling Report for:			NSD2		HotSpot Methyltransferase Profiling Report for:			PRMT5/MEP50 Complex		HotSpot Methyltransferase Profiling Report for:			EZH2 Complex		HotSpot Methyltransferase Profiling Report for:			SET8		HotSpot Methyltransferase Profiling Report for:			SETDB1
Raw data					Raw data					Raw data					Raw data					Raw data					Raw data
	Compound ID (1.5 μM):	Data 1:	Data 2:			Compound ID (1.5 μM):	Data 1:	Data 2:			Compound ID (1.5 μM):	Data 1:	Data 2:			Compound ID (1.5 μM):	Data 1:	Data 2:			Compound ID (1.5 μM):	Data 1:	Data 2:			Compound ID (1.5 μM):	Data 1:	Data 2:
	KMI169	1.12912e+06	1076592			KMI169	156161	155433			KMI169	62347.3	61908.3			KMI169	112522	113659			KMI169	90079.3	89280.8			KMI169	473208	448852
	DMSO	1247538	1243581			DMSO	162040	162614			DMSO	150621	151371			DMSO	109741	108486			DMSO	97938.3	95590.3			DMSO	454578	453018
Flashplate Catechol O-methyltransferase Profiling Report for:				S-COMT
Raw data
	Compound ID (1.5 μM):	Data 1:	Data 2:
	KMI169	13852.3	15050.3
	DMSO	14418.3	13951.3

## Sheet: Fig 4
Fig 4a
Fig 4b
	Temperature [°C]	DMSO	DMSO	DMSO		KMI169	KMI169	KMI169		KMI169Ctrl	KMI169Ctrl	KMI169Ctrl
	40.2	82.5149	90.4204	66.5993		90.3767	78.8827	69.8949		106.041	70.6378	84.5369
	42.4	82.1449	116.724	101.132		100.23	85.1271	80.7184		112.928	66.9402	102.741
	44	85.0869	116.405	94.7949		105.32	78.8117	74.4712		109.497	74.3559	116.147
	45.8	74.0318	115.651	83.8965		100.829	96.1262	79.9994		102.544	57.7675	96.714
	47.7	68.2573	100.892	97.3981		96.4555	92.0859	91.6401		86.2871	55.1946	149.526
	49.5	64.0428	104.304	93.9173		91.0164	93.5915	97.001		84.3636	55.835	124.96
	52.6	37.0768	51.2291	56.567		101.034	99.0381	65.3037		58.176	47.6486	72.3977
	54.1	35.3757	43.7425	41.721		103.915	99.0807	84.272		44.6679	37.3759	61.5649
	56.1	29.7795	42.756	34.4924		108.89	104.786	86.3239		38.4266	33.2128	55.7077
	57.5	18.7568	21.345	29.5515		109.044	89.3014	81.8017		24.2188	27.1136	39.9021
	59.1	12.7708	22.7167	15.4294		92.6599	83.0378	73.2282		17.593	11.1586	22.7333
	61.2	7.58561	7.69269	15.2566		76.1762	56.1389	59.7176		8.54237	6.0393	15.0053
	63.2	1.83349	5.28964	13.9803		50.2552	47.8375	54.8262		3.38535	3.1846	9.46879
	65.2	1.21324	0.838651	3.97521		26.3335	20.9887	22.7501		0.756143	1.816	18.2864
	67	-0.0253428	1.25676	2.78635		2.15996	1.77482	5.24993		0.531699	1.5371	12.2799
	69.6	-0.797192	-0.494352	1.29154		-4.38781	-3.96779	8.3556		1.16307	-1.16307
Fig 4c
Fig 4d		Activity (%)
conc(log)		KMI169	KMI169	KMI169	KMI169Ctrl	KMI169Ctrl	KMI169Ctrl
-5.99826		2.97359	2.22499	2.12102
-6.11221		1.97546	1.94427	1.97546
-6.22615		4.02371	5.20898	4.15887
-6.34009		17.2801	14.4729	12.383
-6.45404		17.8	16.6563	17.7792
-6.56798		21.4078	23.0505	26.5544
-6.68192		34.9969	28.6026	27.9892
-6.7976		39.1661	34.529	35.7559
-6.91155		65.7517	64.5145	60.314
-7.02549		86.4109	88.3344	86.3797
-7.13943		84.7681	91.6823	62.643
-7.25338		108.588	78.7378	97.879
-7.36732		100.125	108.484	91.3911
-7.48126		87.9913	115.939	77.7189
-5.20066					23.5847	27.4878	26.7795
-5.31462					42.4825	56.2114	46.7624
-5.42852					60.8379	65.4343	66.4892
-5.54242					72.3514	74.6572	71.8843
-5.65639					83.2471	84.1362	82.2675
-5.77032					84.2417	82.4484	80.5194
-5.88439					91.1589	88.6422	88.6874
-5.99827					93.0426	93.5249	93.9921
-6.11238					91.9425	96.2827	97.9706
-6.22621					94.9415	93.7962	95.273
-6.34008					94.8661	93.9016	97.624
-6.45346					91.8672	102.326	98.5884
-6.56864					96.343	103.125	100.532
-6.68194					86.5022	97.9555	97.6541
Fig 4e
KMI169	Caco2	Caco2	Caco2		KMI169	A549	A549	A549		KMI169	UMUC-3	UMUC-3	UMUC-3		KMI169	5637	5637	5637		KMI169	Cal29	Cal29	Cal29		KMI169	C4-2B	C4-2B	C4-2B
-6	0.12844	0.0293578	-0.157798		-6	0.207414	-0.0980503	0.218728		-6	1.2947	0.904233	0.513769		-6	1.15016	0.460065	0.444016		-6	0.0811274	0.378594	0.0901415		-6	-2.94387	-3.14957	6.09344
-6.11394	1.47156	0.238532	0.238532		-6.11394	0.116906	-0.0414828	-0.0754233		-6.11394	0.431566	0.143855	-0.0616523		-6.11394	0.331675	-0.406569	0.379821		-6.11394	-0.0360566	-0.0630991	0.0991557		-6.11394	10.7835	17.9969	13.6908
-6.22789	3.78349	0.8	1.54862		-6.22789	49.9529	24.0789	18.2411		-6.22789	0.164406	-0.0411015	-0.123305		-6.22789	0.187236	-0.631252	0.444016		-6.22789	13.5212	6.09357	12.9533		-6.22789	22.8378	12.2097	24.7989
-6.34183	30.0183	24.0404	9.26606		-6.34183	73.7904	63.9816	59.015		-6.34183	4.23346	12.4332	0.390464		-6.34183	0.444016	-0.310277	0.283529		-6.34183	31.5225	31.3332	24.3653		-6.34183	29.0912	31.9025	39.4176
-6.45577	83.7211	66.3817	65.5339		-6.45577	77.4673	75.3969	77.2071		-6.45577	37.8751	27.9696	24.1471		-6.45577	20.2643	21.6926	16.8619		-6.45577	58.0782	48.8747	59.1148		-6.45577	55.1198	47.783	53.4878
-6.56972	86.1321	91.3394	87.6954		-6.56972	88.7695	85.975	85.2283		-6.56972	51.9112	53.4525	41.8619		-6.56972	12.4967	15.8509	13.6361		-6.56972	62.3599	67.9036	59.6286		-6.56972	71.6722	46.5487	50.1966
-6.68366	87.9596	83.2367	92.4734		-6.68366	97.8655	93.1365	88.0228		-6.68366	76.7982	60.5631	67.3037		-6.68366	41.7857	69.3575	49.5052		-6.68366	71.996	72.0141	78.2248		-6.68366	68.6003	83.2602	76.1154
-6.7976	105.563		93.7725		-6.7976	103.353	93.4306	100.287		-6.7976	71.8044	66.5845	43.3827		-6.7976	50.4681	42.6042	68.2662		-6.7976	84.8322	83.8587	84.688		-6.7976	55.4215	82.2454	92.9283
-6.91155	89.0936	103.483	102.161		-6.91155	85.7488	89.7424	87.6834		-6.91155	89.1081	106.7	97.76		-6.91155	91.6011	85.7594	95.9664		-6.91155	87.9962	84.066	78.7747		-6.91155	88.2931	73.6195	56.7654
-7.02549	97.5156	101.468	94.2899		-7.02549	104.439	100.241	92.1522		-7.02549	77.1065	64.0567	99.4657		-7.02549	105.708	69.6464	97.0898		-7.02549	100.607	93.2784	84.6519		-7.02549	106.587	83.5619	109.851
-7.13943	98.5725	95.6881	102.294		-7.13943	99.5852	103.601	96.8134		-7.13943	80.5179	71.4755	100.781		-7.13943	70.9784	94.9874	118.804		-7.13943	89.6367	103.113	90.5922		-7.13943	100.539	100.978	91.7078
-7.25338	96.778	102.294	83.7761		-7.25338	75.1933	100.083	91.2132		-7.25338	97.76	100.514	101.726		-7.25338	66.7737	110.956	103.124		-7.25338	94.9551	94.8559	79.7121		-7.25338	90.6244	73.4961	87.2783
-7.36732	99.255	104.517	96.2275		-7.36732	95.1163	95.2974	88.7016		-7.36732	94.8829	93.6293	98.4998		-7.36732	92.7727	94.859	112.368		-7.36732	95.4959	96.163	84.5708		-7.36732	97.0561	101.979	70.5339
-7.48126	98.5615	96.0954	96.4367		-7.48126	89.0976	100.66	98.3294		-7.48126	96.4653	97.1229	97.8216		-7.48126	90.8468	103.541	87.5729		-7.48126	102.833	103.96	93.2063
KMI169	LNCap	LNCap	LNCap		KMI169	DU145	DU145	DU145		KMI169	LNCap_abl	LNCap_abl	LNCap_abl		KMI169	LNCap_abl_EnzaR	LNCap_abl_EnzaR	LNCap_abl_EnzaR		KMI169	22RV1	22RV1	22RV1
-6	-0.141443	6.05375	-0.226308		-6	0.0967717	0.0735465	-0.170318		-6	-0.141443	6.05375	-0.226308		-6	-0.00726006	0.450123	-0.442863		-6	-0.274323	0.420629	-0.146306
-6.11394	-0.226308	0.707214	-0.480905		-6.11394	-0.298057	0.270961	0.17806		-6.11394	-0.226308	0.707214	-0.480905		-6.11394	19.2028	26.0418	17.7654		-6.11394	0.585223	1.3899	-0.128018
-6.22789	36.6054	34.2291	40.2546		-6.22789	20.1053	15.0538	13.6835		-6.22789	36.6054	34.2291	40.2546		-6.22789	47.2557	46.6676	35.734		-6.22789	49.8537	58.9795	54.6452
-6.34183	48.0622	59.1796	79.9717		-6.34183	44.2014	52.6554	24.6342		-6.34183	48.0622	59.1796	79.9717		-6.34183	57.035	51.8295	52.8968		-6.34183	62.1617	69.4404	61.8691
-6.45577	64.6959	66.8175	51.4569		-6.45577	61.9919	48.173	51.6335		-6.45577	64.6959	66.8175	51.4569		-6.45577	86.2204	78.6191	64.7016		-6.45577	77.0117	78.4016	78.3102
-6.56972	93.7199	82.1782	95.9264		-6.56972	64.779	87.47	67.8215		-6.56972	93.7199	82.1782	95.9264		-6.56972	88.8994	90.62	59.7357		-6.56972	86.4667	80.0658	83.1383
-6.68366	115.191	111.796	73.0127		-6.68366	60.2733	91.1396	93.4389		-6.68366	115.191	111.796	73.0127		-6.68366	91.709	88.7251	80.4705		-6.68366	92.3372	91.4228	86.6313
-6.7976	85.5728	99.4908	89.9859		-6.7976	87.4468	98.5716	49.7755		-6.7976	85.5728	99.4908	89.9859		-6.7976	91.317	115.515	93.1683		-6.7976	77.8713	89.1917	84.0344
-6.91155	61.8105	59.2645	94.7383		-6.91155	79.7012	86.9242	95.564		-6.91155	61.8105	59.2645	94.7383		-6.91155	87.8104	100.857	92.6673		-6.91155	93.4528	96.2509	97.2385
-7.02549	70.3819	66.3083	62.0651		-7.02549	98.8271	106.131	94.2169		-7.02549	70.3819	66.3083	62.0651		-7.02549	74.6769	75.5917	76.4411		-7.02549	100.366	92.9225	93.8003
-7.13943	91.4286	74.0311	77.256		-7.13943	93.5318	93.6711	93.9266		-7.13943	91.4286	74.0311	77.256		-7.13943	87.4183	87.2876	79.4686		-7.13943	107.644	101.262	90.0512
-7.25338	65.6294	74.8798	69.6181		-7.25338	95.4943	99.7097	104.796		-7.25338	65.6294	74.8798	69.6181		-7.25338	78.2489	89.7488	79.2072		-7.25338	96.6167	98.7747	104.609
-7.36732	64.1867	74.7949	62.6591		-7.36732	105.144	100.186	94.635		-7.36732	64.1867	74.7949	62.6591		-7.36732	64.0482	79.817	53.0928		-7.36732	95.117	95.1719	95.2085
-7.48126	62.744	64.9505	52.645		-7.48126	97.573	96.3188	103.704		-7.48126	62.744	64.9505	52.645		-7.48126	71.7148	92.994	99.0272		-7.48126	93.8734	97.2385	93.782
KMI169	HepG2
ct			DMSO			1.004 uM			0.772 uM			0.594 uM			0.457 uM			0.352 uM			0.270 uM			0.208 uM
0.9813	0.9659	0.9051	0.9813	0.9659	0.9051	0.8073	0.5483	0.5764	0.8829	0.8633	0.9365	0.9848	0.9455	0.8756	1.015	1.0212	1.0078	0.9001	0.923	0.9028	1.0472	1.0747	1.029	0.9822	1.0269	1.0133
KMI169	Panc1
ct			DMSO			1.004 uM			0.772 uM			0.594 uM			0.457 uM			0.352 uM			0.270 uM			0.208 uM
1.164	1.2255	1.1871	1.164	1.2255	1.1871	0.7803	0.4647	0.8274	0.9198	0.9674	1.0387	0.9014	0.8902	0.9299	1.0263	1.0535	1.0196	0.9002	1.0372	1.0652	1.0514	1.1243	1.0629	1.1163	1.1499	1.1422
KMI169Ctrl	A549
ct			DMSO			6.3 uM			4.846 uM			3.728 uM			2.868 uM			2.206 uM			1.697 uM			1.305 uM			1.004 uM			0.772 uM			0.594 uM			0.457 uM			0.352 uM			0.270 uM			0.208 uM
1.4721	1.4702	1.5396	1.4721	1.4702	1.5396	0.1134	0.1672	0.1436	0.4662	0.3919	0.3943	0.674	0.953	0.7824	1.035	1.292	1.2474	1.2858	1.292	1.329	1.2891	1.4303	1.3726	1.4488	1.534	1.471	1.2062	1.5737	1.3292	1.4298	1.6349	1.5917	1.5245	1.5455	1.6081	1.5023	1.4797	1.6372	1.5158	1.5353	1.6238	1.5464	1.5101	1.6051	1.4385	1.5986	1.5694
KMI169Ctrl	Cal29
ct			DMSO			6.3 uM			4.846 uM			3.728 uM			2.868 uM			2.206 uM			1.697 uM			1.305 uM			1.004 uM			0.772 uM			0.594 uM			0.457 uM			0.352 uM			0.270 uM			0.208 uM
0.5072	0.6397	0.5712	0.5072	0.6397	0.5712	0.1057	0.1228	0.1268	0.1845	0.1583	0.1578	0.1933	0.2375	0.2372	0.2823	0.3116	0.3657	0.2895	0.3773	0.343	0.3082	0.4255	0.4333	0.4106	0.4084	0.4718	0.3352	0.3831	0.3734	0.373	0.5386	0.4542	0.4834	0.6216	0.5885	0.4657	0.6579	0.5691	0.4956	0.5756	0.6459	0.6286	0.6345	0.5932	0.5836	0.6318	0.5524
KMI169Ctrl	DU145
ct			DMSO			6.3 uM			4.846 uM			3.728 uM			2.868 uM			2.206 uM			1.697 uM			1.305 uM			1.004 uM			0.772 uM			0.594 uM			0.457 uM			0.352 uM			0.270 uM			0.208 uM
0.6632	0.7512	0.802	0.6632	0.7512	0.802	0.53	0.5648	0.5633	0.6624	0.7319	0.5127	0.6771	0.8475	0.7706	0.6537	0.8607	0.727	0.8038	0.8653	0.8731	0.7642	0.9552	0.8198	0.7707	0.7569	0.8444	0.6256	0.9293	0.7169	0.7024	0.8554	0.9057	0.7502	0.8583	0.8479	0.8277	0.8548	0.912	0.6964	0.9503	0.9527	0.7995	0.9164	0.9278	0.7599	0.9247	0.8629
KMI169Ctrl	22RV1
ct			DMSO			6.3 uM			4.846 uM			3.728 uM			2.868 uM			2.206 uM			1.697 uM			1.305 uM			1.004 uM			0.772 uM			0.594 uM			0.457 uM			0.352 uM			0.270 uM			0.208 uM
0.6353	0.6168	0.5777	0.6353	0.6168	0.5777	0.3075	0.3995	0.4143	0.4941	0.5799	0.5184	0.5051	0.6806	0.6075	0.5467	0.6423	0.5998	0.5713	0.6282	0.6047	0.4676	0.598	0.6259	0.5099	0.5918	0.5561	0.4934	0.5777	0.5059	0.4847	0.6051	0.6512	0.6299	0.5747	0.6347	0.64	0.5948	0.6107	0.5621	0.6038	0.6507	0.6129	0.6444	0.6837	0.5627	0.5949	0.6168
KMI169Ctrl	LNCap-abl
ct			DMSO			6.3 uM			4.846 uM			3.728 uM			2.868 uM			2.206 uM			1.697 uM			1.305 uM			1.004 uM			0.772 uM			0.594 uM			0.457 uM			0.352 uM			0.270 uM			0.208 uM
0.7004	0.553	0.6057	0.7004	0.553	0.6057	0.1092	0.1399	0.1379	0.1357	0.1684	0.1558	0.1885	0.2572	0.2409	0.2162	0.2837	0.2871	0.2813	0.3013	0.2829	0.2862	0.3211	0.3103	0.3689	0.3828	0.3791	0.3552	0.4103	0.3404	0.3662	0.4523	0.4893	0.4364	0.501	0.498	0.4703	0.4683	0.4712	0.4265	0.5801	0.5497	0.4545	0.5371	0.5863	0.5205	0.5789	0.5052
KMI169Ctrl	5637
ct			DMSO			6.3 uM			4.846 uM			3.728 uM			2.868 uM			2.206 uM			1.697 uM			1.305 uM			1.004 uM			0.772 uM			0.594 uM			0.457 uM			0.352 uM			0.270 uM			0.208 uM
1.1148	1.042	1.0681	1.1148	1.042	1.0681	0.275	0.3981	0.3589	0.6658	0.6554	0.5491	0.6804	0.8777	0.7412	0.8225	0.9311	0.9832	0.7832	1.0141	0.8924	0.7133	0.9977	0.981	0.9265	0.9414	0.8761	0.6996	0.9409	0.999	0.9863	0.9584	1.2104	1.0342	1.0388	1.1613	0.9341	0.9573	0.9922	0.9024	1.0832	1.2358	1.0282	1.1301	1.1899	1.1174	0.9389	0.9931
KMI169Ctrl	Caco2
ct			DMSO			6.3 uM			4.846 uM			3.728 uM			2.868 uM			2.206 uM			1.697 uM			1.305 uM			1.004 uM			0.772 uM			0.594 uM			0.457 uM			0.352 uM			0.270 uM			0.208 uM
1.4543	1.4157	1.4259	1.4543	1.4157	1.4259	0.503	0.4233	0.3937	0.5995	0.5366	0.6486	0.6913	0.655	0.7076	1.0042	0.8389	0.9043	0.9872	0.9289	0.991	1.192	1.0135	1.1861	1.2796	1.1928	1.2802	1.2623	1.283	1.3306	1.2837	1.4166	1.3478	1.2667	1.3055	1.2595	1.3607	1.4637	1.4119	1.2543	1.3593	1.3998	1.2615	1.3168	1.4358	1.4128	1.4207	1.4489
KMI169Ctrl	UM-UC-3
ct			DMSO			6.3 uM			4.846 uM			3.728 uM			2.868 uM			2.206 uM			1.697 uM			1.305 uM			1.004 uM			0.772 uM			0.594 uM			0.457 uM			0.352 uM			0.270 uM			0.208 uM
0.728	0.6321	0.7447	0.728	0.6321	0.7447	0.1234	0.1348	0.1438	0.1593	0.1524	0.1821	0.2136	0.1851	0.2132	0.3379	0.2441	0.2524	0.3029	0.3593	0.3663	0.3769	0.3155	0.4393	0.4726	0.4297	0.4572	0.4649	0.5608	0.4758	0.4759	0.5542	0.6039	0.5204	0.5477	0.5667	0.5668	0.6596	0.6168	0.5954	0.6068	0.5772	0.5814	0.6581	0.538	0.67	0.5857	0.5333
KMI169Ctrl	LNCap-abl EnzaR
ct			DMSO			6.3 uM			4.846 uM			3.728 uM			2.868 uM			2.206 uM			1.697 uM			1.305 uM			1.004 uM			0.772 uM			0.594 uM			0.457 uM			0.352 uM			0.270 uM			0.208 uM
0.5625	0.6001	0.6029	0.5625	0.6001	0.6029	0.2347	0.2707	0.2509	0.3165	0.3132	0.2751	0.3123	0.3583	0.3385	0.3398	0.3668	0.366	0.3558	0.396	0.3236	0.3551	0.4228	0.4012	0.4176	0.4531	0.4356	0.4042	0.4613	0.4104	0.4401	0.4607	0.468	0.4607	0.4992	0.4844	0.4294	0.4881	0.4731	0.4829	0.5035	0.5255	0.4659	0.5144	0.5367	0.5032	0.5287	0.4868
KMI169Ctrl	LNCaP
ct			DMSO			6.3 uM			4.846 uM			3.728 uM			2.868 uM			2.206 uM			1.697 uM			1.305 uM			1.004 uM			0.772 uM			0.594 uM			0.457 uM			0.352 uM			0.270 uM			0.208 uM
0.4327	0.471	0.4302	0.4327	0.471	0.4302	0.227	0.2022	0.1816	0.2256	0.2159	0.2237	0.2106	0.2118	0.2284	0.2581	0.2354	0.2049	0.2489	0.2814	0.2723	0.2761	0.3023	0.27	0.2893	0.3011	0.3204	0.3216	0.4312	0.3706	0.2786	0.3673	0.4061	0.2738	0.3446	0.2222	0.366	0.4066	0.3757	0.347	0.3811	0.4321	0.3545	0.358	0.3212	0.3727	0.4053	0.4122
KMI169Ctrl	C4-2B
ct			DMSO			6.3 uM			4.846 uM			3.728 uM			2.868 uM			2.206 uM			1.697 uM			1.305 uM			1.004 uM			0.772 uM			0.594 uM			0.457 uM			0.352 uM			0.270 uM			0.208 uM
0.4714	0.42	0.4409	0.4714	0.42	0.4409	0.0575	0.0543	0.0572	0.0586	0.0654	0.0561	0.1062	0.1458	0.146	0.1634	0.1924	0.1803	0.2355	0.217	0.2038	0.2618	0.3004	0.2685	0.3173	0.3004	0.3464	0.3664	0.3697	0.3423	0.4178	0.3928	0.4028	0.4526	0.3837	0.3982	0.3699	0.4393	0.3554	0.3387	0.4618	0.3525	0.4308	0.4489	0.4073	0.4116	0.4297	0.3981
KMI169Ctrl	HepG2
ct			DMSO			6.3 uM			4.846 uM			3.728 uM			2.868 uM			2.206 uM			1.697 uM			1.305 uM			1.004 uM			0.772 uM			0.594 uM			0.457 uM			0.352 uM			0.270 uM			0.208 uM
1.0633	1.1076	1.0812	1.0633	1.1076	1.0812	0.92	0.9214	0.8745	0.8949	0.855	0.8672	0.8171	0.8343	0.8986	0.922	0.8501	0.8322	0.8272	0.8459	0.8465	0.8226	0.8591	0.8534	0.821	0.9341	0.8586	0.7917	0.8661	0.9073	0.9541	0.874	0.8787	0.9037	0.8566	0.8081	0.8757	0.858	0.8419	0.8204	0.8466	0.8552	0.8495	0.8456	0.8198	0.8042	0.9023	0.8175
KMI169Ctrl	Panc1
ct			DMSO			6.3 uM			4.846 uM			3.728 uM			2.868 uM			2.206 uM			1.697 uM			1.305 uM			1.004 uM			0.772 uM			0.594 uM			0.457 uM			0.352 uM			0.270 uM			0.208 uM
1.19	1.1445	1.1609	1.19	1.1445	1.1609	0.5435	0.4808	0.3875	0.6865	0.669	0.6349	0.6891	0.6428	0.8148	0.9677	0.8809	0.7534	1.0417	1.0007	1.0167	0.9829	0.9913	1.011	0.7145*	1.0283	0.9305	0.7662*	0.9113	0.8446	1.0645	1.0147	1.049	1.0556	1.0986	0.8742	1.1964	1.2206	1.2013	1.1256	1.1851	1.2485	1.2595	1.2536	1.173	1.2987	1.1851	1.1315
Fig 4k
Gene	MYB	MYB	AURKB	AURKB	FOXA2	FOXA2	CDK2	CDK2	BIRC5	BIRC5	E2F1	E2F1	E2F8	E2F8	CDC6	CDC6	LIG1	LIG1
	DMSO	KMI169a 360nM	DMSO	KMI169a 360nM	DMSO	KMI169a 360nM	DMSO	KMI169a 360nM	DMSO	KMI169a 360nM	DMSO	KMI169a 360nM	DMSO	KMI169a 360nM	DMSO	KMI169a 360nM	DMSO	KMI169a 360nM
	1	0.424	1.041	0.737	1	0.697	1	0.766	1	0.738	1	0.713	1	0.71	1	0.741	1	0.704
	1.137	0.551	1.174	0.769	1.125	0.609	0.919	0.694	0.867	0.725	0.941	0.741	0.925	0.718	0.918	0.756	1.065	0.797
	1.29	0.611	1.24	0.717	1.212	0.731	0.961	0.593	1.088	0.644	1.131	0.519	1.137	0.606	1.024	0.749	0.92	0.671
	1.268	0.658	1.122	0.868	1.256	0.754	1.087	0.837				0.711	1.281	0.649			0.92	0.745

## Sheet: Supplementary Fig 1
Supplementary Fig 1c
Compound 1				SAH
Dose	Response	Err-Values		Dose	Response	Err-Values
6.1035e-11	-0.125081	0.0648477		1.52588e-08	-0.0184337	0.117762
1.2207e-10	-0.0390095	0.00754521		3.05176e-08	0.0183414	0.0467551
2.44141e-10	0.0314639	0.0803025		6.10352e-08	-0.0355134	0.104979
4.88281e-10	-0.0191993	0.0825736		1.2207e-07	-0.011062	0.0476548
9.76562e-10	0.167177	0.116808		2.44141e-07	0.103969	0.136198
1.95312e-09	0.121039	0.0308855		4.88281e-07	0.0664678	0.0761082
3.90625e-09	0.201142	0.0207559		9.76563e-07	0.0741804	0.0514221
7.8125e-09	0.400937	0.075999		1.95313e-06	0.116867	0.0665021
1.5625e-08	0.57041	0.0768271		3.90625e-06	0.271574	0.0860082
3.125e-08	0.849158	0.0443919		7.8125e-06	0.4573	0.0599656
6.25e-08	1.03117	0.0754348		1.5625e-05	0.608935	0.0330348
1.25e-07	0.975345	0.00547066		3.125e-05	0.762624	0.0413402
2.5e-07	1.02633	0.0352612		6.25e-05	0.792691	0.0410826
5e-07	1.04305	0.09092		0.000125	0.908015	0.0717431
1e-06	0.977574	0.102207		0.00025	1.01704	0.0608543
				0.0005	0.973081	0.0377918
Supplementary Fig 1d
	DMSO control			SAH (500 µM)
Temperature [°C]	RFU 1	RFU2		RFU 1	RFU2
20	2927.04	2960.43		2587.02	2562.66
21	2944.01	2978.03		2586.91	2562.55
22	2960.97	2995.62		2586.81	2562.45
23	2977.94	3013.22		2586.7	2562.34
24	2994.91	3030.82		2586.59	2562.24
25	3011.87	3048.41		2586.48	2562.13
26	3028.84	3066.01		2586.37	2562.02
27	3050.3	3088.09		2586.5	2562.41
28	3077.47	3116.58		2587.2	2563.12
29	3112.24	3152.75		2588.66	2564.78
30	3156.01	3198.62		2591.18	2567.49
31	3211.2	3256.78		2594.94	2571.34
32	3282.45	3332.49		2600.3	2576.56
33	3375.67	3430.85		2607.77	2584.01
34	3497.44	3559.55		2617.6	2593.87
35	3655.27	3726.55		2630.59	2606.91
36	3857.16	3940.81		2648.16	2624.35
37	4108.99	4207.21		2671.7	2648.42
38	4413.63	4529.6		2703.43	2681.45
39	4771.22	4907.11		2747.58	2727.6
40	5178.15	5334.79		2810.07	2792.55
41	5624.76	5801.34		2898.62	2884.49
42	6097.16	6291.81		3023.56	3013.23
43	6577.65	6785.99		3196.45	3189.98
44	7047.28	7263.92		3431.64	3428.42
45	7487.13	7705.66		3742.14	3741.37
46	7881.41	8094.95		4137.72	4137.25
47	8219.48	8421.35		4622.15	4618.22
48	8497.29	8682.31		5189.75	5177.47
49	8714.27	8878.87		5819.73	5793.64
50	8874.71	9018		6478.19	6432.04
51	8985.7	9108.76		7121.69	7050.69
52	9054.61	9160.75		7703.37	7605.95
53	9088.77	9182.31		8184.57	8061.88
54	9094.85	9179.95		8540.58	8397.11
55	9077.41	9157.3		8767.06	8610.84
56	9040.97	9117.96		8877.42	8716.85
57	8988.13	9063.42		8897.37	8739.66
58	8921.13	8995.34		8854.2	8705.33
59	8842.19	8915.6		8772.93	8636.33
60	8753.58	8826.24		8670.24	8546.42
61	8655.74	8728.14		8556.69	8444.74
62	8551.04	8624.02		8436.05	8334.55
63	8440.48	8514.58		8310.3	8217.09
64	8325.01	8401.25		8180.22	8093.65
65	8205.58	8284.94		8047.32	7965.93
66	8083.88	8167.11		7911.65	7834.23
67	7959.32	8046.49		7774.3	7699.91
68	7832.24	7923.31		7635.67	7563.29
69	7702.29	7796.78		7496.07	7424.16
70	7568.93	7666.01		7355	7282.58
71	7430.43	7529.28		7212.24	7138.55
72	7286.84	7386.88		7067.2	6990.85
73	7137.4	7237.93		6919.21	6839.34
74	6981.93	7082.22		6767.74	6684.04
75	6820.06	6920.14		6612.84	6524.72
76	6653.52	6752.61		6454.8	6361.68
77	6483.07	6580.4		6296.05	6196.26
78	6309.7	6404.92		6136.53	6029.65
79	6134.84	6227.4		5977.41	5862.98
80	5960.04	6049.24		5819.32	5697.29
81	5785.61	5871.73		5662.41	5533.18
82	5612.6	5695.33		5503.31	5371.17
83	5441.25	5520.65		5344.1	5211.26
84	5272.17	5348.3		5185.2	5053.72
85	5105.92	5178.59		5027.1	4898.82
86	4943.04	5011.73		4872.34	4748.04
87	4783.66	4847.6		4723.55	4601.63
88	4629.3	4686.01		4580.4	4461.58
89	4481.46	4525.2		4443.04	4328.48
90	4340.22	4364.24		4312.07	4202.66
91	4205.78	4204.24		4184.74	4082.36
92	4079.08	4043.74		4060.61	3967.57
93	3957.17	3891.13		3940.21	3854.6
94	3837.73	3737.39		3820.23	3743.08
95	3720.99	3604.46		3705.29	3630.58

## Sheet: Supplementary Fig 2
Supplementary Fig 2a											Extended Data Fig 2b
compound 1b - MST											compound 1c - MST
Ligand Concentration [M]	Response	Error Value									Ligand Concentration [M]	Response	Error Value
3.05176e-09	-0.0139983	0									3.05176e-10	-0.14971	0
6.10352e-09	-0.0110722	0									6.10352e-10	-0.0134086	0
1.2207e-08	-0.104847	0									1.2207e-09	0.0360555	0
2.44141e-08	0.0894163	0									2.44141e-09	0.028361	0
4.88281e-08	0.117242	0									4.88281e-09	0.022598	0
9.76563e-08	0.133922	0									9.76563e-09	0.23085	0
1.95313e-07	0.164426	0									1.95313e-08	0.259571	0
7.8125e-07	0.44771	0									3.90625e-08	0.318682	0
1.5625e-06	0.680619	0									7.8125e-08	0.405394	0
3.125e-06	0.668442	0									1.5625e-07	0.586066	0
6.25e-06	0.841506	0									3.125e-07	0.805671	0
1.25e-05	1.02222	0									6.25e-07	0.897912	0
2.5e-05	0.960531	0									1.25e-06	0.93577	0
5e-05	1.04546	0									2.5e-06	0.972714	0
0.0001	0.918534	0									5e-06	0.995014	0
compound 1b - Tm											compound 1c - Tm
Temperature [°C]	DMSO control	DMSO control	Compound 1b (500 µM)	Compound 1b (500 µM)							Temperature [°C]	DMSO control	DMSO control	Compound 1c (500 µM)	Compound 1c (500 µM)
20	3357.95	3147.82	3191.7	3058.3							20	3322.56	3474.95	2940.2	2909.17
21	3366.35	3163.98	3191.17	3055.27							21	3340.43	3493.51	2937.5	2906.82
22	3374.74	3180.14	3190.64	3052.25							22	3358.3	3512.07	2934.8	2904.46
23	3383.14	3196.3	3190.11	3049.23							23	3376.17	3530.62	2932.1	2902.11
24	3391.53	3212.46	3189.58	3046.2							24	3394.04	3549.18	2929.4	2899.76
25	3399.93	3228.62	3189.06	3043.18							25	3411.91	3567.74	2926.69	2897.4
26	3408.32	3244.78	3188.53	3040.16							26	3429.78	3586.3	2923.99	2895.05
27	3419.97	3264.99	3188.31	3036.73							27	3452.37	3610.38	2920.98	2892.92
28	3435.56	3290.09	3188.13	3033.23							28	3480.88	3641.02	2918.04	2890.61
29	3456.48	3321.64	3188.26	3029.94							29	3517.28	3680.3	2915.33	2888.62
30	3483.87	3361.54	3188.49	3026.9							30	3563.39	3729.94	2912.6	2886.77
31	3519.56	3412.44	3189.5	3024.87							31	3622.01	3792.55	2910.11	2885.39
32	3565.69	3476.39	3190.78	3024.21							32	3697.19	3872.39	2908.37	2884.08
33	3625.71	3557.65	3193.02	3024.95							33	3793.71	3974.55	2906.78	2883.29
34	3702.69	3660.25	3196.34	3027.62							34	3916.67	4103.23	2905.74	2883.14
35	3800.6	3787.74	3201.17	3032.48							35	4072.44	4263.89	2905.73	2884.24
36	3922.26	3943.32	3207.56	3039.57							36	4266.31	4461.45	2906.69	2886.56
37	4070.15	4129.33	3215.91	3049.08							37	4501.01	4697.18	2909.15	2890.65
38	4244.43	4344.32	3226.34	3061.84							38	4776.44	4970.39	2913.36	2896.85
39	4444.43	4586	3239.32	3078.23							39	5090.52	5278.82	2920.19	2905.2
40	4667.24	4849.87	3256.05	3098.78							40	5435.28	5615.45	2929.73	2915.98
41	4907.75	5128.26	3277.55	3124.65							41	5799.78	5970.08	2942.52	2929.96
42	5158.42	5411.71	3305.86	3157.79							42	6170.17	6331.12	2958.92	2947.82
43	5410.84	5689.75	3343.71	3200.24							43	6530.98	6684.32	2980.41	2970.3
44	5655.76	5951.55	3395.06	3256.05							44	6865.19	7015.19	3006.76	2998.21
45	5884.34	6187.92	3464.74	3331.11							45	7160.87	7312.01	3039.88	3032.89
46	6090.69	6393.05	3559.74	3432.09							46	7409.32	7567.01	3081.67	3076.01
47	6271.15	6563.79	3688.03	3566.84							47	7606.92	7775.13	3135.04	3130.15
48	6424.4	6701.25	3859.53	3745.23							48	7755.72	7937.44	3204.84	3200.72
49	6550.81	6807.49	4082.47	3974.95							49	7861.8	8057.64	3298.84	3294.96
50	6652.33	6885.93	4363.28	4261.37							50	7931.68	8140.89	3425.82	3421.96
51	6730.4	6940.07	4704.74	4606.44							51	7972.18	8191.33	3599.58	3595.56
52	6787.24	6973.32	5102.34	5004.96							52	7989.35	8214.18	3834.27	3830.65
53	6823.7	6986.76	5539.38	5439.87							53	7986.47	8212.06	4142.81	4140.01
54	6840.8	6982.5	5991.67	5886.56							54	7965.26	8187.14	4533.53	4532.88
55	6838.06	6960.62	6425.33	6311.1							55	7925.68	8140.07	5005.27	5008.54
56	6816.32	6922.12	6803.77	6677.7							56	7867.17	8072.63	5538.05	5547.72
57	6774.48	6867.48	7096.06	6955.57							57	7789.7	7985.61	6096.88	6115.28
58	6713.63	6798.45	7284.8	7127.81							58	7693.26	7880.24	6632.63	6661.92
59	6634.93	6716.15	7366.37	7192.08							59	7579.02	7757.88	7094.46	7135.12
60	6541.19	6623.27	7354.12	7163.4							60	7449.66	7621.16	7440.61	7492.28
61	6434.31	6520.94	7269.52	7063.85							61	7307.7	7471.09	7649.37	7710.24
62	6316.92	6409.97	7135.84	6918.15							62	7154.86	7309.91	7723.1	7789.9
63	6191.21	6291.15	6972.91	6747.04							63	6994.21	7139.76	7685.21	7754.49
64	6058.94	6165.31	6794.66	6564.72							64	6828.2	6962.08	7567.12	7636.65
65	5921.59	6032.59	6608.93	6378							65	6658.18	6778.66	7399.87	7467.63
66	5780.01	5893.87	6419.68	6190.77							66	6486.43	6591.94	7208.38	7272.79
67	5636.17	5750.69	6229.21	6004.26							67	6315	6403.17	7006.67	7067.66
68	5491.34	5604.39	6039.8	5819.25							68	6144.49	6213.94	6801.27	6858.82
69	5346.95	5456.34	5853.49	5636.54							69	5975.08	6026.09	6594.85	6648.69
70	5203.91	5308.44	5671.52	5457.15							70	5807.77	5840.37	6388.71	6438.2
71	5063.62	5161.89	5495.46	5281.87							71	5642.04	5657.87	6183.56	6228.85
72	4926.75	5017.56	5326.16	5111.99							72	5477.69	5479.45	5981.15	6021.94
73	4793.49	4876.81	5164.14	4948.55							73	5315.82	5305.54	5782.52	5818.66
74	4664	4739.98	5009.28	4792.18							74	5157.13	5136.91	5588.84	5619.74
75	4538.55	4607.75	4861.69	4643.29							75	5002.2	4974.17	5400.96	5427.28
76	4417.32	4480.38	4721.3	4502.29							76	4852.17	4817.61	5219.89	5241.72
77	4300.26	4358.67	4587.73	4368.95							77	4708.14	4667.56	5046.03	5063.66
78	4187.67	4242.06	4460.64	4243.08							78	4569.42	4524.19	4879.94	4893.43
79	4080.31	4130.92	4340.73	4124.85							79	4436.32	4387.26	4721.68	4731.76
80	3978.13	4024.37	4227.76	4014.22							80	4308.53	4256.77	4571.35	4578.1
81	3881.56	3922.62	4121.35	3910.58							81	4185.57	4132.76	4429.29	4433
82	3790.68	3825.44	4022.06	3813.79							82	4066.98	4015.27	4295.25	4296.11
83	3705.85	3733.26	3929.57	3723.55							83	3953.64	3904.52	4168.9	4167.38
84	3626.24	3645.95	3843.25	3639.82							84	3845.83	3800.19	4050.06	4047.12
85	3552.17	3563.97	3763.16	3562.12							85	3743.53	3702.67	3938.87	3934.78
86	3483.09	3487.7	3689.06	3490.73							86	3647.69	3611.5	3834.92	3829.83
87	3419.29	3416.83	3620.46	3425.31							87	3558.71	3526.76	3738.19	3732.59
88	3360.5	3351.22	3557.5	3366.01							88	3476.44	3448.28	3648.53	3642.91
89	3306.98	3291.04	3499.92	3312.02							89	3400.38	3376.31	3566.25	3559.55
90	3258.24	3236.07	3446.79	3263.22							90	3331.11	3310.28	3490.56	3482.92
91	3214.54	3185.62	3398.59	3218.71							91	3267.92	3250.12	3421.07	3412.75
92	3174.42	3139.08	3354.24	3177.95							92	3209.61	3194.7	3356.96	3347.17
93	3138.51	3096.38	3314.21	3140.74							93	3156.49	3144.08	3297.94	3286.9
94	3103.85	3054.87	3275.4	3104.61							94	3105.34	3095.06	3240.49	3228.5
95	3074.1	3017.46	3242.35	3073.03							95	3059.99	3051.2	3188.42	3176.32

## Sheet: Supplementary Fig 3
Supplementary Fig 3a
			Compound 2a - MST								Compound 2b - MST						Compound 2c - MST						Compound 2d - MST						Compound 2e - MST
			Ligand Concentration [M]	Fnorm [‰]	Error Value						Ligand Concentration [M]	Fnorm [‰]	Error Value				Ligand Concentration [M]	Fnorm [‰]	Error Value				Ligand Concentration [M]	Fnorm [‰]	Error Value				Ligand Concentration [M]	Fnorm [‰]	Error Value
			0.0002	849.242	0						0.0002	854.546	0				0.0001	881.528	0				0.0001	878.483	0				0.0001	914.098	0
			0.0001	849.416	0						0.0001	854.709	0				5e-05	881.475	0				5e-05	879.902	0				5e-05	913.969	0
			5e-05	850.946	0						5e-05	857.855	0				2.5e-05	883.039	0				2.5e-05	879.894	0				2.5e-05	914.975	0
			2.5e-05	854.787	0						2.5e-05	860.242	0				1.25e-05	883.084	0				1.25e-05	880	0				1.25e-05	914.679	0
			1.25e-05	857.348	0						1.25e-05	864.309	0				6.25e-06	886.499	0				6.25e-06	881.95	0				6.25e-06	915.436	0
			6.25e-06	860.678	0						6.25e-06	867.102	0				3.125e-06	888.452	0				3.125e-06	883.159	0				3.125e-06	915.696	0
			3.125e-06	866.053	0						3.125e-06	869.237	0				1.5625e-06	888.158	0				1.5625e-06	883.849	0				1.5625e-06	915.545	0
			1.5625e-06	865.241	0						1.5625e-06	870.274	0				7.8125e-07	888.22	0				7.8125e-07	885.151	0				7.8125e-07	915.087	0
			7.8125e-07	867.935	0						1.95313e-07	871.015	0				3.90625e-07	889.175	0				3.90625e-07	885.581	0				3.90625e-07	915.275	0
			3.90625e-07	867.23	0						9.76563e-08	870.993	0				1.95313e-07	889.687	0				1.95313e-07	885.543	0				1.95313e-07	915.083	0
			1.95313e-07	868.808	0						4.88281e-08	871.019	0				9.76563e-08	890.666	0				9.76563e-08	884.578	0				9.76563e-08	914.89	0
			9.76563e-08	868.239	0						2.44141e-08	871.48	0				4.88281e-08	889.943	0				4.88281e-08	885.661	0				4.88281e-08	914.718	0
			4.88281e-08	870	0						1.2207e-08	871.619	0				2.44141e-08	890.275	0				2.44141e-08	883.715	0				2.44141e-08	914.948	0
			2.44141e-08	869.025	0						6.10352e-09	872.769	0				6.10352e-09	889.921	0				1.2207e-08	884.194	0				1.2207e-08	914.683	0
			1.2207e-08	869.911	0												3.05176e-09	889.959	0				6.10352e-09	884.689	0				6.10352e-09	914.676	0
			6.10352e-09	869.043	0																		3.05176e-09	883.696	0				3.05176e-09	914.766	0
Compound 2a - Tm										Compound 2b - Tm						Compound 2c - Tm						Compound 2d - Tm						Compound 2e - Tm
Temperature	DMSO control	DMSO control	DMSO control	DMSO control	10 µM Cpd 2a	10 µM Cpd 2a	10 µM Cpd 2a	10 µM Cpd 2a			DMSO control		Compound 2b (10 µM)				DMSO control		Compound 2c (10 µM)				DMSO control		Compound 2d (10 µM)				DMSO control		Compound 2e (10 µM)
20	2882.24	2971.34	2875.95	3198.03	2799.13	3381.05	3745.11	3009.42		Temperature [°C]	RFU 1	RFU2	RFU 1	RFU2		Temperature [°C]	RFU 1	RFU2	RFU 1	RFU2		Temperature [°C]	RFU 1	RFU2	RFU 1	RFU2		Temperature [°C]	RFU 1	RFU2	RFU 1	RFU2
21	2884.26	2970.93	2878.37	3190.33	2800.76	3365.79	3727.4	3002.46		20	3235.62	3174.46	3062.75	3100.03		20	3235.62	3174.46	3057.35	3038.95		20	3235.62	3174.46	3070.52	3085.81		20	3235.62	3174.46	3070.07	3054.26
22	2886.27	2970.52	2880.78	3182.62	2802.38	3350.54	3709.69	2995.51		21	3244.49	3181.96	3072.21	3105.53		21	3244.49	3181.96	3057.5	3051.47		21	3244.49	3181.96	3080.46	3095.27		21	3244.49	3181.96	3074.44	3066.69
23	2888.29	2970.11	2883.2	3174.92	2804.01	3335.29	3691.98	2988.55		22	3253.35	3189.45	3081.67	3111.04		22	3253.35	3189.45	3057.64	3063.99		22	3253.35	3189.45	3090.41	3104.74		22	3253.35	3189.45	3078.81	3079.12
24	2890.31	2969.71	2885.61	3167.22	2805.64	3320.03	3674.27	2981.59		23	3262.22	3196.95	3091.13	3116.55		23	3262.22	3196.95	3057.79	3076.51		23	3262.22	3196.95	3100.35	3114.2		23	3262.22	3196.95	3083.17	3091.55
25	2892.33	2969.3	2888.03	3159.52	2807.26	3304.78	3656.56	2974.64		24	3271.08	3204.45	3100.59	3122.05		24	3271.08	3204.45	3057.93	3089.03		24	3271.08	3204.45	3110.3	3123.66		24	3271.08	3204.45	3087.54	3103.98
26	2894.34	2968.89	2890.44	3151.82	2808.89	3289.53	3638.85	2967.68		25	3279.95	3211.94	3110.04	3127.55		25	3279.95	3211.94	3058.08	3101.54		25	3279.95	3211.94	3120.24	3133.12		25	3279.95	3211.94	3091.9	3116.41
27	2897.13	2969.07	2894.21	3144.46	2811.44	3275.44	3622.18	2962.02		26	3288.81	3219.44	3119.5	3133.06		26	3288.81	3219.44	3058.23	3114.06		26	3288.81	3219.44	3130.19	3142.59		26	3288.81	3219.44	3096.27	3128.84
28	2900.83	2970.33	2899.89	3137.6	2815.52	3262.56	3606.32	2957.11		27	3300.95	3229.38	3131.9	3140.94		27	3300.95	3229.38	3060.64	3130.19		27	3300.95	3229.38	3143.41	3155.71		27	3300.95	3229.38	3103.21	3144.74
29	2906.14	2973.31	2907.26	3131.33	2821.1	3251.04	3592.41	2953.62		28	3318.08	3243.44	3148.57	3152.09		28	3318.08	3243.44	3066.33	3150.93		28	3318.08	3243.44	3161.31	3173.66		28	3318.08	3243.44	3114.16	3165.37
30	2914.24	2978.64	2917.39	3126.64	2828.77	3241.18	3579.67	2951.38		29	3341	3262.76	3171.28	3168.19		29	3341	3262.76	3076.7	3178.35		29	3341	3262.76	3184.94	3198.13		29	3341	3262.76	3130.34	3192.53
31	2926.08	2987.32	2931.3	3124.01	2838.9	3233.28	3569.41	2951.42		30	3372.13	3288.44	3201.65	3191.13		30	3372.13	3288.44	3092.36	3214.52		30	3372.13	3288.44	3216.23	3230.73		30	3372.13	3288.44	3152.97	3228.49
32	2943.1	3000.88	2949.97	3124.3	2853.03	3228.17	3561.76	2954.08		31	3413.35	3322.11	3241.75	3222.3		31	3413.35	3322.11	3115.21	3261.11		31	3413.35	3322.11	3257.16	3273.8		31	3413.35	3322.11	3184.23	3275.26
33	2966.78	3020.57	2974.94	3128.86	2872.22	3226.94	3558.22	2960.74		32	3467.82	3366.22	3294.55	3264.34		32	3467.82	3366.22	3147.75	3321.93		32	3467.82	3366.22	3310.82	3329.86		32	3467.82	3366.22	3226.87	3336.08
34	2998.72	3048.03	3008.36	3138.97	2898.55	3230.97	3559.72	2972.49		33	3538.43	3423.54	3363.89	3320.75		33	3538.43	3423.54	3192.68	3402		33	3538.43	3423.54	3380.64	3402.35		33	3538.43	3423.54	3284.1	3415.06
35	3040.54	3084.56	3052.36	3155.74	2933.77	3241.86	3568.79	2991.44		34	3629.27	3496.91	3453.24	3394.67		34	3629.27	3496.91	3252.87	3504.84		34	3629.27	3496.91	3470.74	3495.22		34	3629.27	3496.91	3359.35	3515.55
36	3094.11	3132.12	3108.23	3180.23	2979.68	3261.38	3586.6	3018.92		35	3743.85	3590.18	3567.6	3490.19		35	3743.85	3590.18	3332.29	3636.34		35	3743.85	3590.18	3585.38	3613.19		35	3743.85	3590.18	3457.38	3642.01
37	3160.9	3192.22	3177.43	3213.84	3037.71	3291.35	3615.56	3056.83		36	3886.76	3707.54	3712.06	3612.67		36	3886.76	3707.54	3434.91	3802.28		36	3886.76	3707.54	3730.19	3760.73		36	3886.76	3707.54	3582.72	3799.57
38	3242.01	3266.07	3260.74	3257.27	3109.95	3333.1	3657.33	3106.34		37	4058.64	3850.05	3888.98	3764.81		37	4058.64	3850.05	3562.73	4005.02		37	4058.64	3850.05	3907.62	3940.56		37	4058.64	3850.05	3738.06	3990.05
39	3338.16	3355.15	3358.74	3311.29	3196.77	3388.38	3713.41	3169.25		38	4259	4016.94	4097.86	3947.12		38	4259	4016.94	3716.76	4243.88		38	4259	4016.94	4118.05	4153.27		38	4259	4016.94	3923.7	4212.41
40	3448.92	3459.28	3469.82	3375.59	3298.47	3457.43	3783.39	3245.81		39	4484.9	4206.8	4337.52	4159.03		39	4484.9	4206.8	3896.95	4518.15		39	4484.9	4206.8	4360.49	4397.39		39	4484.9	4206.8	4138.82	4465.18
41	3572.44	3577.39	3593.26	3450.07	3414.5	3540.61	3867.81	3336.41		40	4731.41	4415.38	4602.8	4396.94		40	4731.41	4415.38	4100.32	4820.92		40	4731.41	4415.38	4630.88	4668.58		40	4731.41	4415.38	4379.24	4742.65
42	3706.17	3706.88	3725.89	3532.64	3542.64	3635.96	3964.32	3439.36		41	4989.53	4635.11	4884.64	4652.82		41	4989.53	4635.11	4321.21	5142.08		41	4989.53	4635.11	4920.24	4958.22		41	4989.53	4635.11	4637.15	5034.7
43	3846.27	3844.41	3863.83	3621.17	3679.26	3741.33	4069.7	3552.61		42	5250.9	4858.98	5173.35	4918.14		42	5250.9	4858.98	4553.08	5471.17		42	5250.9	4858.98	5218.98	5256.78		42	5250.9	4858.98	4903.99	5331.88
44	3987.13	3984.84	4001.84	3712.57	3820.18	3852	4179.81	3671.6		43	5505.33	5078.92	5458.8	5183.41		43	5505.33	5078.92	4787.57	5795.56		43	5505.33	5078.92	5515.79	5553.6		43	5505.33	5078.92	5170.91	5623.57
45	4124.02	4123.67	4135.93	3804.21	3960.04	3964.66	4290.73	3792.5		44	5743.26	5286.47	5728.51	5437.79		44	5743.26	5286.47	5015.46	6101.34		44	5743.26	5286.47	5798.17	5836.22		44	5743.26	5286.47	5426.97	5898.27
46	4252.52	4256.4	4261.06	3892.6	4093.62	4074.13	4397.08	3910.22		45	5955.64	5473.72	5971.12	5671.89		45	5955.64	5473.72	5227.62	6376.93		45	5955.64	5473.72	6054.01	6092.57		45	5955.64	5473.72	5662.6	6145.55
47	4369.08	4379.86	4374.97	3976.3	4217.4	4177.56	4496.26	4021.8		46	6136.77	5635.35	6179.35	5878.84		46	6136.77	5635.35	5416.86	6614.19		46	6136.77	5635.35	6274.96	6315.36		46	6136.77	5635.35	5871	6359.31
48	4471.94	4491.73	4475.95	4054.11	4328	4272.28	4585.98	4124.49		47	6284.02	5768.62	6349.02	6055.38		47	6284.02	5768.62	5578	6807.47		47	6284.02	5768.62	6455.79	6499.73		47	6284.02	5768.62	6048.34	6535.34
49	4561.09	4590.71	4563.43	4124.84	4423.95	4357.77	4664.6	4217.42		48	6397.9	5873.41	6478.78	6200.67		48	6397.9	5873.41	5709.03	6957.11		48	6397.9	5873.41	6595.41	6643.54		48	6397.9	5873.41	6192.76	6673.35
50	4636.19	4676.71	4637.51	4187.9	4505.11	4432.35	4731.79	4299.47		49	6480.93	5951.44	6571.2	6317.44		49	6480.93	5951.44	5809.82	7065.72		49	6480.93	5951.44	6696.07	6749.5		49	6480.93	5951.44	6307.08	6775.67
51	4698.44	4749.7	4699.06	4243.3	4572.12	4496.56	4788.01	4370.94		50	6536.75	6005.55	6631.33	6409.15		50	6536.75	6005.55	5883.05	7138.52		50	6536.75	6005.55	6762.72	6822.89		50	6536.75	6005.55	6394.7	6846.81
52	4748.13	4809.68	4747.83	4290.24	4625.07	4549.88	4832.26	4430.94		51	6569.74	6039.6	6664.21	6480.78		51	6569.74	6039.6	5932.41	7181.68		51	6569.74	6039.6	6800.99	6868.42		51	6569.74	6039.6	6460.37	6892.03
53	4785.11	4856.17	4783.95	4327.5	4664.83	4591.81	4864.49	4479.17		52	6582.45	6056.1	6673.63	6535.17		52	6582.45	6056.1	5961.28	7200.64		52	6582.45	6056.1	6815.87	6890.39		52	6582.45	6056.1	6507.14	6915.39
54	4808.89	4889.24	4807.67	4355.06	4691.41	4621.69	4884.7	4514.65		53	6577.05	6056.71	6663.12	6574.85		53	6577.05	6056.71	5972.41	7197.94		53	6577.05	6056.71	6810.91	6893		53	6577.05	6056.71	6538.2	6920.1
55	4819	4907.25	4817.93	4371.73	4704.53	4639.6	4892.58	4536.96		54	6554.22	6042.23	6635.05	6600.38		54	6554.22	6042.23	5968.19	7176.27		54	6554.22	6042.23	6788.29	6878.22		54	6554.22	6042.23	6554.17	6907.84
56	4814.55	4909.75	4814.24	4377.57	4703.73	4644.58	4887.48	4545.58		55	6514.23	6013.07	6589.71	6611.03		55	6514.23	6013.07	5949.71	7136.1		55	6514.23	6013.07	6748.72	6846.43		55	6514.23	6013.07	6554.42	6879.1
57	4795.88	4896.53	4796.44	4372.16	4689.32	4636.92	4870.14	4541.06		56	6457.4	5969.13	6527.32	6605.92		56	6457.4	5969.13	5917.55	7077.94		56	6457.4	5969.13	6692.89	6798.66		56	6457.4	5969.13	6538.22	6833.36
58	4763.23	4868.4	4765.5	4356.69	4661.75	4617.05	4841.09	4523.83		57	6384.98	5910.8	6448.95	6584.54		57	6384.98	5910.8	5872.82	7002.25		57	6384.98	5910.8	6621.44	6735.7		57	6384.98	5910.8	6505.34	6770.96
59	4717.82	4825.7	4721.81	4331.57	4622.22	4586.04	4801.25	4495.05		58	6297.68	5838.03	6355.51	6545.69		58	6297.68	5838.03	5816.13	6910.46		58	6297.68	5838.03	6535.41	6657.85		58	6297.68	5838.03	6454.67	6691.74
60	4661.91	4771.39	4667.95	4299.39	4572.3	4545.14	4751.84	4456.55		59	6197.44	5751.31	6247.88	6488.53		59	6197.44	5751.31	5748.19	6803.61		59	6197.44	5751.31	6436.12	6565.83		59	6197.44	5751.31	6386.1	6596.68
61	4597.09	4707.55	4605.57	4260.51	4513.89	4496.46	4694.9	4409.82		60	6087.47	5653.04	6129.44	6414.27		60	6087.47	5653.04	5670.78	6684.75		60	6087.47	5653.04	6326.51	6462.27		60	6087.47	5653.04	6301.18	6487.66
62	4525.4	4636.05	4537.24	4217.44	4448.82	4441.52	4631.89	4356.34		61	5969.18	5544.27	6002.05	6322.89		61	5969.18	5544.27	5584.93	6555.02		61	5969.18	5544.27	6207.99	6347.99		61	5969.18	5544.27	6200.7	6366.62
63	4448.93	4558.81	4463.28	4170.69	4378.56	4381.92	4564.37	4297.66		62	5843.64	5426.29	5867.19	6214.62		62	5843.64	5426.29	5491.66	6416.12		62	5843.64	5426.29	6082.28	6224.32		62	5843.64	5426.29	6085.6	6234.71
64	4369.19	4477.85	4385.89	4121.57	4304.8	4318.6	4493.75	4235.66		63	5712.63	5301.96	5726.45	6091.11		63	5712.63	5301.96	5392.22	6269.64		63	5712.63	5301.96	5950.56	6093.11		63	5712.63	5301.96	5957.55	6093.9
65	4287.35	4394.31	4305.61	4069.36	4229.03	4252.72	4420.89	4171.03		64	5577.3	5173.61	5581.59	5955		64	5577.3	5173.61	5287.71	6117.23		64	5577.3	5173.61	5814.53	5956.09		64	5577.3	5173.61	5818.64	5945.78
66	4205.14	4309.34	4223.76	4014.41	4152.56	4184.73	4346.46	4104.62		65	5438.09	5042.34	5433.2	5808.6		65	5438.09	5042.34	5178.93	5959.91		65	5438.09	5042.34	5674.64	5813.97		65	5438.09	5042.34	5671.65	5792.4
67	4122.44	4224.2	4140.45	3955.76	4075.96	4114.96	4271.34	4037.34		66	5296.31	4910.31	5283.3	5655.01		66	5296.31	4910.31	5066.54	5799.07		66	5296.31	4910.31	5532.18	5668.31		66	5296.31	4910.31	5519.25	5635.19
68	4040.48	4139.71	4057.78	3893.82	4000.05	4043.93	4195.31	3969.28		67	5153.19	4779.12	5133.89	5497.63		67	5153.19	4779.12	4950.89	5636.36		67	5153.19	4779.12	5387.72	5520.44		67	5153.19	4779.12	5364.04	5476.36
69	3959.59	4056.74	3975.65	3828.19	3924.78	3971.55	4118.35	3899.9		68	5009.57	4649.27	4985.93	5339.22		68	5009.57	4649.27	4832.38	5473.21		68	5009.57	4649.27	5242.49	5371.43		68	5009.57	4649.27	5208.9	5317.81
70	3879.91	3975.36	3894.57	3760.1	3850.06	3897.7	4040.72	3829.5		69	4866.74	4521.88	4841.19	5181.91		69	4866.74	4521.88	4712.19	5310.65		69	4866.74	4521.88	5097.15	5222.76		69	4866.74	4521.88	5055.89	5160.98
71	3801.16	3895.63	3814.9	3690.9	3775.33	3822.53	3962.36	3758.24		70	4725.82	4397.68	4700.65	5027.32		70	4725.82	4397.68	4590.57	5149.76		70	4725.82	4397.68	4952.37	5075.46		70	4725.82	4397.68	4905.66	5006.35
72	3724.5	3817.53	3737.15	3622.02	3700.74	3746.6	3882.65	3686.04		71	4587.83	4276.83	4564.81	4876.49		71	4587.83	4276.83	4468.64	4992.04		71	4587.83	4276.83	4808.63	4930.34		71	4587.83	4276.83	4758.87	4855
73	3649.44	3741.17	3660.91	3554.28	3626.39	3670.02	3802.57	3613.85		72	4453.73	4159.97	4433.67	4729.81		72	4453.73	4159.97	4347.8	4838.05		72	4453.73	4159.97	4667.05	4788.51		72	4453.73	4159.97	4616.59	4707.51
74	3576.38	3666.28	3587.19	3489.17	3552.94	3594.14	3722.99	3542.77		73	4324.63	4047.64	4307.78	4588.22		73	4324.63	4047.64	4229.61	4688.07		73	4324.63	4047.64	4528.59	4650.75		73	4324.63	4047.64	4478.98	4564.17
75	3505.65	3593.22	3516.2	3426.96	3480.43	3519.85	3644.5	3473.47		74	4200.74	3939.75	4186.74	4452.11		74	4200.74	3939.75	4114.25	4543.34		74	4200.74	3939.75	4393.74	4517.31		74	4200.74	3939.75	4346.14	4425.43
76	3437.67	3522.33	3448.16	3368.07	3410.2	3448.21	3568.05	3407.09		75	4082.03	3836.27	4070.28	4321.2		75	4082.03	3836.27	4002.62	4403.59		75	4082.03	3836.27	4262.95	4388.58		75	4082.03	3836.27	4218.72	4291.93
77	3372.16	3453.95	3383.37	3312.35	3342.82	3379.99	3495.18	3344.16		76	3968.64	3737.73	3958.12	4195.74		76	3968.64	3737.73	3895.38	4269.22		76	3968.64	3737.73	4137.3	4265.24		76	3968.64	3737.73	4096.8	4163.83
78	3309.45	3387.99	3321.86	3259.82	3278.61	3315.92	3426.01	3285.1		77	3860.92	3643.8	3850.51	4076.63		77	3860.92	3643.8	3792.78	4140.16		77	3860.92	3643.8	4017.1	4146.93		77	3860.92	3643.8	3980.25	4041.72
79	3249.91	3325.13	3263.28	3210.16	3217.39	3256.13	3360.69	3229.79		78	3758.24	3554.6	3747.92	3962.99		78	3758.24	3554.6	3694.4	4017.3		78	3758.24	3554.6	3902.07	4033.47		78	3758.24	3554.6	3869.19	3925.41
80	3193.24	3265.51	3207.62	3163.48	3160.09	3200.82	3299.71	3178.32		79	3660.45	3470.08	3650.07	3854.68		79	3660.45	3470.08	3601.11	3899.85		79	3660.45	3470.08	3792.47	3924.67		79	3660.45	3470.08	3763.43	3814.81
81	3139.59	3209.2	3154.68	3119.58	3106.02	3149.62	3242.75	3130.3		80	3568.04	3390.16	3557.35	3752.07		80	3568.04	3390.16	3512.87	3788.55		80	3568.04	3390.16	3688.92	3820.41		80	3568.04	3390.16	3662.87	3709.89
82	3089.42	3156.38	3104.29	3078.47	3055.29	3102.09	3189.39	3085.77		81	3481.01	3314.71	3469.66	3655.15		81	3481.01	3314.71	3429.69	3683.02		81	3481.01	3314.71	3591.07	3720.19		81	3481.01	3314.71	3567.8	3610.39
83	3042.54	3107.3	3056.89	3040.35	3007.86	3058.11	3140.04	3044.47		82	3398.81	3244.09	3386.84	3563.14		82	3398.81	3244.09	3351.63	3583.58		82	3398.81	3244.09	3498.83	3624.19		82	3398.81	3244.09	3478.07	3516.04
84	2998.9	3061.49	3012.23	3004.99	2963.8	3017.57	3094.49	3006.52		83	3321.89	3178.09	3308.62	3476.45		83	3321.89	3178.09	3279.01	3489.6		83	3321.89	3178.09	3412.32	3532.41		83	3321.89	3178.09	3393.42	3427.13
85	2958.67	3018.91	2970.53	2972.31	2922.85	2980.18	3052.35	2971.53		84	3250.57	3116.67	3235.4	3394.86		84	3250.57	3116.67	3211.25	3401.32		84	3250.57	3116.67	3331.63	3445.03		84	3250.57	3116.67	3314.57	3343.74
86	2921.87	2979.61	2931.93	2941.84	2885.11	2946.05	3013.83	2939.63		85	3184.28	3060.23	3167.13	3318.16		85	3184.28	3060.23	3148.66	3318.7		85	3184.28	3060.23	3256.25	3362.11		85	3184.28	3060.23	3241.01	3265.91
87	2888	2943.49	2896.51	2913.95	2850.19	2915.12	2978.81	2910.63		86	3122.97	3008.16	3104.46	3246.05		86	3122.97	3008.16	3090.98	3243.57		86	3122.97	3008.16	3186.02	3284.12		86	3122.97	3008.16	3172.89	3194.2
88	2857.22	2910.33	2863.81	2888.22	2817.84	2887.28	2946.51	2884.31		87	3066.49	2960.14	3047.12	3179.56		87	3066.49	2960.14	3037.88	3175.22		87	3066.49	2960.14	3120.97	3211.16		87	3066.49	2960.14	3110.11	3128.07
89	2829.19	2880.49	2834.19	2864.82	2788.4	2862	2916.89	2860.49		88	3014.85	2916.09	2995.03	3117.9		88	3014.85	2916.09	2990.38	3113.47		88	3014.85	2916.09	3061.2	3143.54		88	3014.85	2916.09	3052.89	3067.42
90	2803.61	2853.42	2807.4	2843.46	2761.54	2839	2889.75	2839.21		89	2967.58	2876.01	2948.01	3060.81		89	2967.58	2876.01	2947.66	3058.05		89	2967.58	2876.01	3006.23	3081.25		89	2967.58	2876.01	3000.45	3012.12
91	2780.3	2829.08	2783.11	2824.29	2736.94	2818.04	2865.04	2819.88		90	2924.91	2839.12	2905.45	3008.28		90	2924.91	2839.12	2909.48	3008.23		90	2924.91	2839.12	2955.95	3024.2		90	2924.91	2839.12	2952.98	2961.59
92	2759.11	2806.83	2760.81	2806.46	2714.63	2798.55	2842.26	2802.22		91	2886	2805.9	2867.18	2960.14		91	2886	2805.9	2875.7	2960.46		91	2886	2805.9	2910.2	2972.02		91	2886	2805.9	2909.65	2914.76
93	2740.19	2786.78	2740.36	2789.97	2694	2780.93	2822.43	2785.91		92	2850.52	2775.53	2832.51	2913.8		92	2850.52	2775.53	2844.97	2915.14		92	2850.52	2775.53	2868.08	2923.79		92	2850.52	2775.53	2870.01	2871.37
94	2721.8	2767.31	2720.61	2774.01	2674.09	2763.72	2803.28	2770.11		93	2817.75	2747.87	2802.93	2870.99		93	2817.75	2747.87	2816.53	2873.34		93	2817.75	2747.87	2829.68	2880.16		93	2817.75	2747.87	2833.31	2830.71
95	2706.74	2750.17	2702.14	2758.97	2655.09	2749.43	2788.36	2755.37		94	2786.06	2721.28	2774.19	2829.12		94	2786.06	2721.28	2789.26	2830.88		94	2786.06	2721.28	2792.5	2837.65		94	2786.06	2721.28	2797.87	2790.95
										95	2756.84	2697.21	2753.39	2791.09		95	2756.84	2697.21	2764.45	2795.41		95	2756.84	2697.21	2759.82	2801.21		95	2756.84	2697.21	2765.25	2753.74

## Sheet: Supplementary Fig 4
Supplementary Fig 4a
Conc.(M)	KMI169	KMI169		SAH	Conc.(M)
3e-05	52391.2	44710.8		4770.75	0.0001
1e-05	47713.2	52451.2		16955.2	3.33e-05
3.33333e-06	57387.2	52419.2		39490.8	1.11e-05
1.11111e-06	79876.2	81016.8		66166.2	3.7e-06
3.7037e-07	96829.2	104255		88010.8	1.23e-06
1.23457e-07	113467	119723		118798	4.12e-07
4.11523e-08	120483	138965		134937	1.37e-07
1.37174e-08	121480	143207		145870	4.57e-08
4.57247e-09	138249	147625		143603	1.52e-08
1.52416e-09	144280	153812		151503	5.08e-09
DMSO	139103	150888		152470	DMSO
Supplementary Fig 4b
Supplementary Fig 4c
KMI169	ABL1(E255K)-phosphorylated	88	10000
KMI169	ABL1(T315I)-phosphorylated	100	10000
KMI169	ABL1-nonphosphorylated	81	10000
KMI169	ABL1-phosphorylated	94	10000
KMI169	ACVR1B	99	10000
KMI169	ADCK3	90	10000
KMI169	AKT1	100	10000
KMI169	AKT2	100	10000
KMI169	ALK	100	10000
KMI169	AURKA	85	10000
KMI169	AURKB	87	10000
KMI169	AXL	80	10000
KMI169	BMPR2	98	10000
KMI169	BRAF	100	10000
KMI169	BRAF(V600E)	84	10000
KMI169	BTK	100	10000
KMI169	CDK11	94	10000
KMI169	CDK2	94	10000
KMI169	CDK3	90	10000
KMI169	CDK7	97	10000
KMI169	CDK9	96	10000
KMI169	CHEK1	96	10000
KMI169	CSF1R	100	10000
KMI169	CSNK1D	75	10000
KMI169	CSNK1G2	62	10000
KMI169	DCAMKL1	58	10000
KMI169	DYRK1B	100	10000
KMI169	EGFR	66	10000
KMI169	EGFR(L858R)	62	10000
KMI169	EPHA2	100	10000
KMI169	ERBB2	53	10000
KMI169	ERBB4	100	10000
KMI169	ERK1	84	10000
KMI169	FAK	100	10000
KMI169	FGFR2	99	10000
KMI169	FGFR3	91	10000
KMI169	FLT3	95	10000
KMI169	GSK3B	90	10000
KMI169	IGF1R	99	10000
KMI169	IKK-alpha	83	10000
KMI169	IKK-beta	97	10000
KMI169	INSR	98	10000
KMI169	JAK2(JH1domain-catalytic)	100	10000
KMI169	JAK3(JH1domain-catalytic)	100	10000
KMI169	JNK1	80	10000
KMI169	JNK2	100	10000
KMI169	JNK3	95	10000
KMI169	KIT	100	10000
KMI169	KIT(D816V)	94	10000
KMI169	KIT(V559D,T670I)	100	10000
KMI169	LKB1	100	10000
KMI169	MAP3K4	90	10000
KMI169	MAPKAPK2	89	10000
KMI169	MARK3	97	10000
KMI169	MEK1	93	10000
KMI169	MEK2	92	10000
KMI169	MET	89	10000
KMI169	MKNK1	100	10000
KMI169	MKNK2	100	10000
KMI169	MLK1	84	10000
KMI169	p38-alpha	100	10000
KMI169	p38-beta	100	10000
KMI169	PAK1	100	10000
KMI169	PAK2	100	10000
KMI169	PAK4	100	10000
KMI169	PCTK1	100	10000
KMI169	PDGFRA	86	10000
KMI169	PDGFRB	100	10000
KMI169	PDPK1	88	10000
KMI169	PIK3C2B	98	10000
KMI169	PIK3CA	100	10000
KMI169	PIK3CG	100	10000
KMI169	PIM1	100	10000
KMI169	PIM2	100	10000
KMI169	PIM3	100	10000
KMI169	PKAC-alpha	100	10000
KMI169	PLK1	85	10000
KMI169	PLK3	76	10000
KMI169	PLK4	100	10000
KMI169	PRKCE	100	10000
KMI169	RAF1	99	10000
KMI169	RET	97	10000
KMI169	RIOK2	98	10000
KMI169	ROCK2	93	10000
KMI169	RSK2(Kin.Dom.1-N-terminal)	92	10000
KMI169	SNARK	98	10000
KMI169	SRC	100	10000
KMI169	SRPK3	100	10000
KMI169	TGFBR1	99	10000
KMI169	TIE2	94	10000
KMI169	TRKA	100	10000
KMI169	TSSK1B	85	10000
KMI169	TYK2(JH1domain-catalytic)	94	10000
KMI169	ULK2	100	10000
KMI169	VEGFR2	93	10000
KMI169	YANK3	100	10000
KMI169	ZAP70	100	10000

## Sheet: Supplementary Fig 5
Supplementary Fig 5a
Supplementary Fig 5b
	Temperature [°C]	DMSO	KMI169
	40.2	68.6526	79.6344
	42.4	84.8314	97.5304
	44	100	100
	45.8	96.475	92.0774
	47.7	85.4976	86.4986
	49.5	86.3575
	52.6	56.3214	75.7642
	54.1	50.575
	56.1	48.208	82.0842
	57.5	34.3543	81.4248
	59.1	24.8382	69.9722
	61.2	17.1463	61.3901
	63.2	9.32066	43.5322
	65.2	8.42669	26.809
	67	4.21461	7.83647
	69.6	0	0
Supplementary Fig 5c
Supplementary Fig 5d
	Temperature [°C]	DMSO	KMI169	KMI169Ctrl
	40.2	97.77	100	86.734
	42.4	100	95.462	91.117
	44	94.463	82.194	94.149
	45.8	88.869	88.362	100
	47.7	90.106	87.459	88.013
	49.5	92.029	93.525	73.898
	52.6	79.938	82.166	71.08
	54.1	70.502	72.486	71.695
	56.1	55.203	56.451	56.328
	57.5	41.138	46.627	46.623
	59.1	33.796	38.057	36.431
	61.2	22.614	21.353	21.042
	63.2	11.201	11.22	12.606
	65.2	5.2858	5.9655	3.5994
	67	3.4489	2.6935	-3e-15
	69.6	1e-15	0	0.4595
Supplementary Fig 5e
Supplementary Fig 5f
Supplementary Fig 5g
		Temperature [°C]	DMSO	KMI169
		40.2	83.7116	95.7667
		42.4	79.1514	100
		44	86.3279	86.5862
		45.8	83.231	96.6096
		47.7	97.4137	84.4008
		49.5	100	71.1988
		52.6	56.4074	81.5435
		54.1	34.8915	63.4302
		56.1	35.1142	67.3298
		57.5	22.3204	95.6883
		59.1	11.1585	73.6244
		61.2	5.47987	54.3066
		63.2	4.35401	39.6176
		65.2	0.689403	20.0538
		67	0	5.55092
		69.6	0.321072	0
Supplementary Fig 5h
Supplementary Fig 5i
	Temperature [°C]	DMSO	KMI169
	40.2	89.1715	74.2815
	42.4	100	75.4535
	44	89.4943	82.0909
	45.8	94.3466	88.8296
	47.7	84.1923	87.2096
	49.5	81.6777	100
	52.6	45.4718	95.4347
	54.1	37.3672	77.1886
	56.1	33.9392	77.2562
	57.5	28.586	69.265
	59.1	18.9653	52.8086
	61.2	13.0405	31.7004
	63.2	6.27671	12.5987
	65.2	3.53726	5.08288
	67	1.76516	2.57027
	69.6	0	0

## Sheet: Supplementary Fig 6
Supplementary Fig 6a
KMI169	HepG2
ct			DMSO			1.004 uM			0.772 uM			0.594 uM			0.457 uM			0.352 uM			0.270 uM			0.208 uM
0.9813	0.9659	0.9051	0.9813	0.9659	0.9051	0.8073	0.5483	0.5764	0.8829	0.8633	0.9365	0.9848	0.9455	0.8756	1.015	1.0212	1.0078	0.9001	0.923	0.9028	1.0472	1.0747	1.029	0.9822	1.0269	1.0133
Supplementary Fig 6b
KMI169	Panc1
ct			DMSO			1.004 uM			0.772 uM			0.594 uM			0.457 uM			0.352 uM			0.270 uM			0.208 uM
1.164	1.2255	1.1871	1.164	1.2255	1.1871	0.7803	0.4647	0.8274	0.9198	0.9674	1.0387	0.9014	0.8902	0.9299	1.0263	1.0535	1.0196	0.9002	1.0372	1.0652	1.0514	1.1243	1.0629	1.1163	1.1499	1.1422
Supplementary Fig 6d
gene	MYB	MYB	AURKB	AURKB	FOXA2	FOXA2	CDK2	CDK2	BIRC5	BIRC5	E2F1	E2F1	E2F8	E2F8	CDC6	CDC6	LIG1	LIG1
	DMSO	KMI169Ctrl 360nM	DMSO	KMI169Ctrl 360nM	DMSO	KMI169Ctrl 360nM	DMSO	KMI169Ctrl 360nM	DMSO	KMI169Ctrl 360nM	DMSO	KMI169Ctrl 360nM	DMSO	KMI169Ctrl 360nM	DMSO	KMI169a 360nM	DMSO	KMI169Ctrl 360nM
	1	0.824	1.041	0.94	1	0.907	1	0.848	1	1.095	1	1.068	1	0.786	1	1.285	1	0.942
	1.137	1.157	1.174	1.096	1.125	1.037	0.919	1.259	0.867	0.923	0.941	0.907	0.925	1.192	0.918	1.117	1.065	1.286
	1.29	0.827	1.24	1.052	1.212	0.789	0.961	0.969	1.088	1.022	1.131	1.236	1.137	0.945	1.024	0.99	0.92	1.119
	1.268	1.089	1.122	1.191	1.256	1.126	1.087	1.064					1.281	1.027			0.92	0.899
Supplementary Fig 6e
MYB	MYB	MyB	AURKB	AURKB	AURKB	FOXA2	FOXA2	FOXA2	CDK2	CDK2	CDK2	BIRC5	BIRC5	BIRC5	E2F1	E2F1	E2F1	E2F8	E2F8	E2F8	CDC6	CDC6	CDC6
DMSO	KMI169 360nM	KMI169Ctrl 360nM	DMSO	KMI169 360nM	KMI169Ctrl 360nM	DMSO	KMI169 360nM	KMI169Ctrl 360nM	DMSO	KMI169 360nM	KMI169Ctrl 360nM	DMSO	KMI169 360nM	KMI169Ctrl 360nM	DMSO	KMI169 360nM	KMI169Ctrl 360nM	DMSO	KMI169 360nM	KMI169Ctrl 360nM	DMSO	KMI169 360nM	KMI169Ctrl 360nM
1	1.666	1.149	1	0.966	1.017	1	1.061	0.905	1	0.983	1.002	1	0.973	0.926	1	1.042	0.919	1	1.02	0.898	1	1.039	1.073
1.525	0.856	1.466	0.961	1.205	1.198	1.025	0.999	0.947	0.993	1.115	1.176	0.958	1.153	1.0087	1.126	1.067	0.934	1.085	0.85	1.029	0.967	1.235	1.281
0.861	0.947	1.273	1.036	1.002	1.067	1.044	0.776	1.123	1.068	0.886	1.094	1.014	0.872	1.155	1.281	0.744	1.095	1.087	0.828	1.045	1.134	0.902	1.076
